# Supplementary material for: Association analysis revealed loci linked to post-drought recovery and traits related to persistence of smooth bromegrass (Bromus inermis)
Source: PLoS One. 2022 Dec 7;17(12):e0278687. doi: 10.1371/journal.pone.0278687 (PMC9728867; doi:10.1371/journal.pone.0278687)
Supplement: S1 Raw data — (XLSX) [file pone.0278687.s006.xlsx]

## Sheet: Sheet1
	36	541
	locus1	locus2	locus3	locus4	locus5	locus6	locus7	locus8	locus9	locus10	locus11	locus12	locus13	locus14	locus15	locus16	locus17	locus18	locus19	locus20	locus21	locus22	locus23	locus24	locus25	locus26	locus27	locus28	locus29	locus30	locus31	locus32	locus33	locus34	locus35	locus36	locus37	locus38	locus39	locus40	locus41	locus42	locus43	locus44	locus45	locus46	locus47	locus48	locus49
1	0	0	0	0	0	1	0	1	0	0	0	1	1	1	1	0	0	0	1	0	0	0	0	0	0	1	0	0	0	1	1	1	1	1	0	1	0	0	0	1	0	1	0	1	1	1	1	0	1
2	1	1	0	1	1	0	0	1	1	1	0	1	1	1	1	0	1	0	1	0	0	0	1	0	0	1	0	1	0	1	0	0	1	0	1	0	1	0	0	0	0	0	0	1	0	0	0	1	0
3	1	1	1	0	0	1	0	1	1	1	0	1	0	0	0	0	1	0	1	0	0	0	0	0	1	1	0	0	0	1	0	1	1	0	1	1	0	0	1	1	0	1	0	1	0	0	0	1	0
4	1	1	1	1	1	1	1	1	0	1	0	1	1	1	0	1	1	0	1	0	0	0	1	0	0	1	0	0	0	1	0	1	0	0	1	0	0	1	0	0	0	1	0	1	1	1	0	1	0
5	1	1	1	0	0	0	1	1	0	1	0	1	1	0	0	1	0	0	1	0	0	0	1	1	0	1	0	1	1	1	0	1	1	0	1	1	0	1	0	1	0	1	0	1	1	1	0	0	1
6	1	1	1	1	1	1	1	1	1	1	1	1	1	1	0	1	1	0	1	0	1	0	1	1	1	1	0	1	1	1	0	1	0	0	1	1	0	0	1	0	0	1	0	1	1	1	0	1	0
7	0	1	1	0	1	0	0	1	1	1	1	1	1	1	1	0	1	0	1	0	1	0	1	0	0	1	0	0	0	1	0	1	1	1	1	0	0	1	0	1	0	1	1	1	1	0	1	1	0
8	0	1	1	1	1	1	1	0	0	1	0	1	0	0	0	0	0	0	1	0	1	0	1	1	1	1	0	0	0	1	0	1	1	1	1	0	0	0	0	0	0	0	1	1	0	1	0	0	0
9	0	1	1	0	0	1	1	0	0	1	0	1	1	1	0	0	1	0	1	1	1	1	1	1	0	1	1	0	0	1	1	1	1	0	1	1	0	1	1	1	1	1	0	1	1	0	0	1	0
10	0	1	1	1	0	1	1	1	0	1	1	1	1	0	0	0	1	0	1	0	1	0	1	1	1	1	1	0	0	1	1	1	1	0	1	1	0	1	1	1	0	0	1	1	0	0	0	1	0
11	1	0	1	1	1	1	1	1	1	1	0	0	0	1	1	0	0	1	1	0	1	0	0	0	0	1	0	1	0	1	1	1	0	0	1	1	0	0	0	1	0	1	0	1	1	0	0	0	0
12	0	0	1	1	1	1	1	0	1	1	0	0	1	1	0	1	1	0	1	0	1	0	1	0	0	1	0	0	0	1	0	1	0	1	1	1	0	1	1	1	0	1	0	1	0	1	0	1	0
13	1	1	0	1	1	1	0	0	1	1	1	1	1	1	0	1	0	1	1	0	0	0	0	0	1	1	0	1	1	1	0	1	1	1	1	1	0	1	1	1	0	1	0	1	0	1	0	1	0
14	1	0	0	0	1	1	1	1	0	0	1	1	1	1	0	1	0	0	1	0	0	0	1	0	1	1	0	0	1	1	0	1	1	0	0	1	0	0	0	0	0	0	1	1	0	0	0	1	0
15	0	1	0	1	1	1	1	1	1	0	0	1	1	0	1	1	1	0	1	0	0	1	1	1	1	1	0	1	0	0	1	1	1	0	1	0	1	0	0	1	0	0	1	0	1	0	1	0	0
16	0	1	0	0	1	1	1	1	1	1	1	0	0	0	0	0	1	0	0	0	1	0	1	1	0	1	0	1	1	1	0	1	0	0	1	1	0	0	0	0	0	0	0	1	1	0	0	0	0
17	1	1	1	1	0	1	1	1	1	1	1	1	1	0	1	1	1	0	1	0	0	0	0	0	1	1	1	1	0	1	0	1	0	1	1	0	1	0	0	1	0	0	1	1	0	0	1	0	0
18	0	0	1	1	0	0	1	1	1	1	1	1	1	0	1	0	1	0	1	1	0	0	1	1	0	0	0	0	0	1	0	1	0	1	1	1	0	0	0	0	0	1	0	1	1	1	1	1	0
19	0	1	1	0	0	1	1	1	0	1	1	0	1	0	0	0	0	0	1	0	0	1	1	1	1	1	1	0	1	1	0	1	1	0	1	1	0	0	0	1	0	0	0	1	0	0	0	0	0
20	0	0	1	0	1	0	1	1	1	1	1	0	1	0	0	0	1	0	1	0	0	1	1	0	1	1	0	0	1	1	0	1	1	1	1	1	0	0	1	1	0	1	0	1	1	0	0	0	0
21	0	1	0	0	1	0	1	0	1	0	0	1	0	1	1	0	0	1	1	0	0	0	0	1	1	1	0	1	0	0	0	0	1	0	1	0	0	0	1	1	0	0	0	0	0	0	0	1	0
22	1	1	1	0	1	1	0	1	0	0	1	0	1	1	0	1	0	1	1	0	1	0	1	0	0	0	0	1	1	1	1	1	0	1	1	0	0	0	0	1	0	0	0	1	1	0	1	0	0
23	1	1	1	0	0	1	1	0	0	0	1	0	1	0	0	0	0	0	0	0	1	1	0	0	1	1	0	0	1	1	1	1	1	1	1	1	0	1	0	1	0	0	0	1	0	0	0	1	0
24	0	1	0	0	0	1	1	1	1	1	1	0	1	0	0	1	0	0	1	0	1	1	0	1	1	1	0	0	0	1	0	1	1	1	1	1	0	1	1	1	0	1	0	1	0	0	1	0	0
25	0	0	0	0	1	1	0	0	1	0	1	0	1	0	0	1	0	0	1	0	0	0	1	0	0	1	0	1	0	1	0	1	0	1	1	1	0	0	0	1	0	1	0	1	0	0	1	0	0
26	1	0	0	0	0	1	0	0	1	1	1	0	1	1	0	0	0	0	0	0	0	0	0	0	1	0	0	0	1	1	0	1	1	1	1	0	1	0	1	1	0	1	0	0	0	1	0	0	0
27	1	1	1	0	0	0	1	0	1	0	1	0	1	1	0	0	0	0	1	0	1	1	1	1	0	1	0	0	1	1	0	0	1	0	1	1	0	1	0	1	0	1	0	1	1	1	0	0	0
28	0	0	0	0	0	1	0	0	1	0	1	1	1	1	0	1	0	0	1	0	1	0	0	0	0	1	0	0	1	1	0	1	1	1	1	0	1	0	0	0	0	0	0	1	0	0	0	0	1
29	1	1	1	1	1	0	0	1	1	1	0	1	1	0	0	1	0	0	1	0	0	1	0	1	0	1	0	0	0	1	0	1	1	1	1	1	0	0	1	0	0	1	0	1	0	0	0	0	0
30	1	1	0	1	1	0	1	0	0	0	1	1	0	1	1	1	0	0	0	0	0	0	0	0	0	0	0	0	0	1	0	1	0	1	0	0	1	1	1	0	0	1	1	0	1	0	1	1	1
31	0	1	0	1	0	1	0	0	1	0	1	0	1	0	1	0	1	1	1	0	0	0	0	0	0	0	0	0	0	1	0	1	0	1	1	0	1	1	0	0	0	0	0	0	1	0	0	1	0
32	0	1	0	1	0	1	1	0	0	0	1	1	0	0	1	1	0	0	0	0	0	0	1	0	0	0	1	0	0	1	0	0	1	1	1	0	1	1	1	0	0	1	1	0	1	1	0	1	0
33	1	0	0	0	0	0	0	0	0	0	1	1	1	1	0	1	1	1	0	1	0	0	0	0	0	0	0	0	0	0	1	1	0	1	0	1	1	1	0	0	0	1	0	1	0	0	0	0	0
34	0	1	0	0	0	0	1	0	0	1	1	0	0	0	1	0	1	0	0	0	0	0	0	1	0	0	1	0	0	0	0	1	1	1	0	0	1	1	1	1	1	1	1	0	1	0	1	1	0
35	0	0	1	0	0	1	1	0	0	1	1	0	1	1	0	1	1	0	0	0	0	0	0	0	0	0	0	0	0	0	0	0	1	1	0	1	0	1	0	1	0	1	0	0	0	0	0	0	0
36	1	0	0	1	0	0	0	0	0	0	0	0	1	0	1	1	0	0	0	0	0	0	1	1	0	0	0	0	0	0	0	1	1	1	0	1	0	1	1	1	0	1	0	0	1	1	0	1	0
[truncated: 492 more columns]
