# Supplementary material for: Association analysis revealed loci linked to post-drought recovery and traits related to persistence of smooth bromegrass (Bromus inermis)
Source: PLoS One. 2022 Dec 7;17(12):e0278687. doi: 10.1371/journal.pone.0278687 (PMC9728867; doi:10.1371/journal.pone.0278687)
Supplement: S2 Raw data — (XLSX) [file pone.0278687.s007.xlsx]

## Sheet: All Data
Location	Replication	Genotype	Dry Matter Yield Cut 1- Year 1	Dry Matter Yield Cut 2- Year 1	Dry Matter Yield Cut 1- Year 2	Dry Matter Yield Cut 2- Year 2	Dry Matter Yield Cut 1- Year 3	Dry Matter Yield Cut 2- Year 3	Recovery yield	Degree of recovery after drought	Persistence	Summer dormancy index- Year 1	Summer dormancy index-- Year 2	Summer dormancy index- Year 3
Loc	Rep	Gen	DMY1-Y1 (g per plant)	DMY2-Y1 (g per plant)	DMY1-Y2 (g per plant)	DMY2-Y2 (g per plant)	DMY1-Y3 (g per plant)	DMY2-Y3 (g per plant)	RY (g per plant)	DRAD	PER (g per plant)	SDI1	SDI2	SDI3
1	1	1	65	9	.	8	13	.	9.5	4	21.96	8.61538	.	.
1	1	2	202	44	320	48	192	38	22.8	7	21.68	7.82178	8.5	8.02083
1	1	3	92	20	218	26	108	17	6	4	17.6	7.82609	8.80734	8.42593
1	1	4	132	20	184	58	254	34	29.11	7	172.32	8.48485	6.84783	8.66142
1	1	5	112	18	.	57	156	25	56.33	6	151.64	8.39286	.	8.39744
1	1	6	107	23	242	36	129	16	18.72	5	84.92	7.85047	8.5124	8.75969
1	1	7	174	25	.	62	138	33	9.6	4	125.4	8.56322	.	7.6087
1	1	8	196	8	114	32	60	20	12	3	28	9.59184	7.19298	6.66667
1	1	9	103	22	.	63	166	24	54.8	7	237.2	7.86408	.	8.55422
1	1	10	115	13	.	17	69	9	23.79	2	8.97	8.86957	.	8.69565
1	1	11	117	11	.	9	16	7	20.16	3	52.32	9.05983	.	5.625
1	1	12	134	17	192	18	95	17	34.45	3	133.84	8.73134	9.0625	8.21053
1	1	13	120	17	159	19	59	13	12.24	5	83.5	8.58333	8.80503	7.79661
1	1	14	74	43	259	11	148	29	7.8	7	-15.2	4.18919	9.57529	8.04054
1	1	15	306	22	238	26	62	18	9.2	4	27.52	9.28105	8.90756	7.09677
1	1	16	74	44	345	46	177	29	15.2	7	176.56	4.05405	8.66667	8.36158
1	1	17	80	24	207	50	155	28	14.4	4	144.84	7	7.58454	8.19355
1	1	18	116	18	67	8	29	8	33.93	5	.	8.44828	8.80597	7.24138
1	1	19	118	8	189	23	133	18	29.23	5	269.72	9.32203	8.78307	8.64662
1	1	20	172	18	177	31	33	21	28.86	7	123.52	8.95349	8.24859	3.63636
1	1	21	59	13	299	46	142	26	31.68	5	132.28	7.79661	8.46154	8.16901
1	1	22	.	.	.	.	.	.	21.84	6	94.64	.	.	.
1	1	23	119	19	209	36	124	15	19.36	5	79.28	8.40336	8.27751	8.79032
1	1	24	179	13	336	60	162	52	24.2	5	132.32	9.27374	8.21429	6.79012
1	1	25	163	35	358	70	154	24	26.52	6	180.1	7.85276	8.04469	8.44156
1	1	26	94	8	.	36	174	42	88	6	241	9.14894	.	7.58621
1	1	27	14	3	126	39	104	11	18.06	3	182.04	7.85714	6.90476	8.94231
1	1	28	128	25	295	23	53	16	32.43	6	230.41	8.04688	9.22034	6.98113
1	1	29	149	19	280	41	133	21	18.86	4	124.5	8.72483	8.53571	8.42105
1	1	30	179	23	301	58	105	37	59.77	6	179.45	8.71508	8.07309	6.47619
1	1	31	52	48	.	.	11	.	13.44	4	23.44	0.769231	.	.
1	1	32	150	.	246	103	234	41	39.22	7	109.4	.	5.81301	8.24786
1	1	33	146	36	180	51	223	30	34.02	3	93.84	7.53425	7.16667	8.65471
1	1	34	73	13	104	10	71	16	25.41	7	100.22	8.21918	9.03846	7.74648
1	1	35	101	26	243	51	156	20	22.88	5	37.12	7.42574	7.90123	8.71795
1	1	36	115	21	217	24	43	23	40.74	4	101.04	8.17391	8.89401	4.65116
1	2	1	115	32	165	14	57	12	12.92	5	50.2	7.21739	9.15152	7.89474
1	2	2	181	53	254	57	188	19	19	5	-135.5	7.07182	7.75591	8.98936
1	2	3	77	17	98	16	101	14	2	4	.	7.79221	8.36735	8.61386
1	2	4	94	32	232	120	206	64	8.2	4	45.2	6.59574	4.82759	6.8932
1	2	5	159	49	247	120	191	29	44.72	6	139.4	6.91824	5.1417	8.48168
1	2	6	102	34	226	80	167	31	12.96	6	-16.24	6.66667	6.46018	8.14371
1	2	7	283	22	212	60	153	.	5.6	4	-3	9.22261	7.16981	.
1	2	8	139	11	142	23	55	12	28.8	3	-26	9.20863	8.38028	7.81818
1	2	9	72	8	149	44	193	22	52	7	132.6	8.88889	7.04698	8.8601
1	2	10	145	27	356	27	212	32	14.04	6	3.2	8.13793	9.24157	8.49057
1	2	11	109	33	213	25	75	11	49.98	6	118.9	6.97248	8.82629	8.53333
1	2	12	99	22	223	42	189	30	48.23	6	108.75	7.77778	8.11659	8.4127
1	2	13	95	28	187	28	106	33	60.18	7	63.9	7.05263	8.50267	6.88679
1	2	14	114	38	248	9	82	17	35.4	6	64.6	6.66667	9.6371	7.92683
1	2	15	26	7	.	21	44	16	16.1	7	43.02	7.30769	.	6.36364
1	2	16	146	32	189	68	121	21	30.02	7	-97.42	7.80822	6.40212	8.26446
1	2	17	72	21	.	72	135	21	27.36	6	63.36	7.08333	.	8.44444
1	2	18	70	24	135	25	53	9	29.64	6	-82.25	6.57143	8.14815	8.30189
1	2	19	59	9	182	27	188	21	17.39	6	.	8.47458	8.51648	8.88298
1	2	20	55	16	138	16	62	13	40.95	7	210.03	7.09091	8.84058	7.90323
1	2	21	154	35	333	50	183	37	32.16	5	113.36	7.72727	8.4985	7.97814
1	2	22	138	25	265	61	71	23	11.34	3	96.4	8.18841	7.69811	6.76056
1	2	23	68	13	.	46	160	22	14.08	5	3.2	8.08824	.	8.625
1	2	24	245	37	296	119	330	52	44	8	122.8	8.4898	5.97973	8.42424
1	2	25	120	19	219	40	169	26	23.79	6	94.3	8.41667	8.17352	8.46154
1	2	26	229	20	311	76	212	59	7	4	27	9.12664	7.55627	7.21698
1	2	27	70	15	172	40	88	12	28.56	6	145	7.85714	7.67442	8.63636
1	2	28	142	23	213	48	101	16	54.52	8	113.2	8.38028	7.74648	8.41584
1	2	29	210	18	136	38	138	28	13.34	5	51.04	9.14286	7.20588	7.97101
1	2	30	188	29	256	101	237	61	22.36	7	.	8.45745	6.05469	7.42616
1	2	31	165	37	.	27	58	8	33.18	7	38.12	7.75758	.	8.62069
1	2	32	63	16	162	60	155	24	59.2	7	105.49	7.46032	6.2963	8.45161
1	2	33	98	29	102	27	144	25	12.18	4	0.36	7.04082	7.35294	8.26389
1	2	34	58	13	.	35	164	33	34.98	7	121.64	7.75862	.	7.9878
1	2	35	208	46	395	107	276	36	21.12	6	71.32	7.78846	7.29114	8.69565
1	2	36	122	25	228	42	70	18	37.8	6	-80.18	7.95082	8.15789	7.42857
1	3	1	80	22	102	17	84	14	12.16	3	-151.04	7.25	8.33333	8.33333
1	3	2	229	61	358	95	264	26	54.34	7	-72.32	7.33624	7.34637	9.01515
1	3	3	147	33	.	55	141	18	17.6	6	28.2	7.7551	.	8.7234
1	3	4	128	49	.	158	63	60	34.85	9	82.52	6.17188	.	0.47619
1	3	5	152	47	272	106	202	62	41.28	9	74.02	6.90789	6.10294	6.93069
1	3	6	114	46	206	69	56	40	0	0	13.12	5.96491	6.65049	2.85714
1	3	7	199	35	356	127	252	44	28	8	-137.2	8.24121	6.43258	8.25397
1	3	8	137	16	231	100	137	24	19.2	7	-27	8.83212	5.671	8.24818
1	3	9	51	9	142	75	188	29	30.8	8	-10.8	8.23529	4.71831	8.45745
1	3	10	138	34	329	60	275	19	15.21	6	79.48	7.53623	8.17629	9.30909
1	3	11	98	33	164	56	285	9	26.88	6	124.08	6.63265	6.58537	9.68421
1	3	12	255	41	239	17	187	20	33.39	7	109.1	8.39216	9.2887	8.93048
1	3	13	55	11	109	38	103	18	32.64	5	-33.38	8	6.51376	8.25243
1	3	14	140	61	.	36	139	27	12.6	7	113.9	5.64286	.	8.05755
1	3	15	133	28	208	68	172	33	18.86	3	.	7.89474	6.73077	8.0814
1	3	16	172	28	183	80	167	38	22.8	6	84.16	8.37209	5.62842	7.72455
1	3	17	113	34	297	140	140	55	36.48	8	18.84	6.99115	5.2862	6.07143
1	3	18	76	28	150	61	122	30	24.57	7	-75.62	6.31579	5.93333	7.54098
1	3	19	72	12	175	34	418	17	48.1	7	70.16	8.33333	8.05714	9.5933
1	3	20	80	23	187	32	55	7	29.64	5	44.18	7.125	8.28877	8.72727
1	3	21	193	39	336	98	282	28	26.88	3	-16.12	7.97927	7.08333	9.00709
1	3	22	136	27	298	52	205	23	34.02	5	17.06	8.01471	8.25503	8.87805
1	3	23	61	13	138	41	97	13	19.36	8	80.12	7.86885	7.02899	8.65979
1	3	24	117	30	220	106	179	57	36.96	8	35.72	7.4359	5.18182	6.81564
1	3	25	156	29	284	105	267	29	11.7	4	76.72	8.14103	6.30282	8.91386
1	3	26	239	31	.	106	174	44	0	0	48	8.70293	.	7.47126
1	3	27	29	5	56	22	54	8	35.28	7	23.04	8.27586	6.07143	8.51852
1	3	28	128	34	149	21	42	12	66.74	4	33.11	7.34375	8.5906	7.14286
1	3	29	183	40	331	83	236	39	43.7	7	302.72	7.81421	7.49245	8.34746
1	3	30	183	31	290	146	227	72	51.17	6	82.62	8.30601	4.96552	6.82819
1	3	31	223	51	262	81	221	45	53.34	3	.	7.713	6.9084	7.9638
1	3	32	55	15	133	73	107	18	54.76	7	68.44	7.27273	4.51128	8.31776
1	3	33	139	52	263	44	172	23	38.64	2	-106.14	6.25899	8.327	8.66279
1	3	34	92	19	.	35	47	14	0	0	27.54	7.93478	.	7.02128
1	3	35	59	72	312	59	172	27	41.8	6	-68.24	-2.20339	8.10897	8.43023
1	3	36	205	33	228	67	93	25	26.04	6	-153.1	8.39024	7.0614	7.31183
1	4	1	67	18	57	15	30	4	44.84	7	.	7.31343	7.36842	8.66667
1	4	2	201	59	311	71	205	36	70.56	7	-23.4	7.06468	7.71704	8.2439
1	4	3	117	45	304	59	137	16	15.48	6	-61	6.15385	8.05921	8.83212
1	4	4	75	28	.	105	146	41	63.21	9	.	6.26667	.	7.19178
1	4	5	167	19	231	47	154	33	81.88	9	-23.2	8.86228	7.96537	7.85714
1	4	6	145	44	.	119	247	51	33.54	9	26.64	6.96552	.	7.93522
1	4	7	25	17	171	74	166	30	23.32	8	.	3.2	5.67251	8.19277
1	4	8	214	22	353	73	108	20	50.31	7	-8.24	8.97196	7.93201	8.14815
1	4	9	96	31	214	60	165	33	50.14	8	39.32	6.77083	7.19626	8
1	4	10	128	34	313	49	69	21	14.43	6	.	7.34375	8.4345	6.95652
1	4	11	107	33	339	116	194	32	77.08	6	40.6	6.91589	6.57817	8.35052
1	4	12	94	19	111	50	132	35	50.16	7	170.91	7.97872	5.4955	7.34848
1	4	13	40	9	44	9	32	15	14.62	5	15.9	7.75	7.95455	5.3125
1	4	14	110	28	35	12	36	2	26.24	7	74.5	7.45455	6.57143	9.44444
1	4	15	164	49	95	18	35	16	32.64	3	128	7.0122	8.10526	5.42857
1	4	16	47	18	139	84	103	22	22.88	6	-96.62	6.17021	3.95683	7.86408
1	4	17	95	11	176	138	346	125	47.94	8	75.7	8.84211	2.15909	6.38728
1	4	18	161	33	365	112	261	43	25.83	7	-42.6	7.95031	6.93151	8.35249
1	4	19	99	29	272	62	190	23	48.48	7	118.44	7.07071	7.72059	8.78947
1	4	20	122	35	.	40	79	3	11.88	5	29.48	7.13115	.	9.62025
1	4	21	85	19	237	84	169	41	0	0	-36.1	7.76471	6.4557	7.57396
1	4	22	132	27	236	62	162	31	12.71	5	45.95	7.95455	7.37288	8.08642
1	4	23	65	21	225	114	171	43	23.2	8	32.8	6.76923	4.93333	7.48538
1	4	24	209	63	343	188	355	102	37.31	8	-6.68	6.98565	4.51895	7.12676
1	4	25	153	42	.	88	146	40	20.24	4	56.92	7.2549	.	7.26027
1	4	26	.	4	75	29	88	35	42.63	5	26.27	.	6.13333	6.02273
1	4	27	.	.	41	10	25	11	24.36	7	66.66	.	7.56098	5.6
1	4	28	122	40	260	63	91	23	25.37	4	16.64	6.72131	7.57692	7.47253
1	4	29	181	25	230	100	172	42	32.43	7	148.21	8.61878	5.65217	7.55814
1	4	30	77	16	225	96	165	58	30.8	6	45.2	7.92208	5.73333	6.48485
1	4	31	76	17	.	.	.	.	28.91	3	2.24	7.76316	.	.
1	4	32	101	34	223	67	145	23	51.09	7	49.75	6.63366	6.99552	8.41379
1	4	33	154	68	345	97	222	39	7.98	2	-106.48	5.58442	7.18841	8.24324
1	4	34	124	28	200	65	48	25	28.29	8	111.13	7.74194	6.75	4.79167
1	4	35	243	69	405	179	516	.	21	6	-66.64	7.16049	5.58025	.
1	4	36	102	27	.	51	56	36	28.29	6	-101.78	7.35294	.	3.57143
1	5	1	50	41	128	43	51	9	11.02	4	-0.64	1.8	6.64062	8.23529
1	5	2	112	37	130	19	54	9	41.76	7	170.68	6.69643	8.53846	8.33333
1	5	3	68	29	203	37	143	24	2.88	2	-25.92	5.73529	8.17734	8.32168
1	5	4	77	40	344	93	144	50	6.45	7	90.58	4.80519	7.29651	6.52778
1	5	5	100	39	165	51	74	11	49.68	6	65.3	6.1	6.90909	8.51351
1	5	6	57	34	194	53	146	23	46.01	7	261.53	4.03509	7.26804	8.42466
1	5	7	104	30	208	66	287	69	34.76	7	50.32	7.11538	6.82692	7.59582
1	5	8	159	19	248	72	128	31	42.57	5	58.52	8.80503	7.09677	7.57812
1	5	9	115	24	191	41	171	22	48.3	8	100.76	7.91304	7.8534	8.71345
1	5	10	.	.	.	.	.	.	10.14	6	22.97	.	.	.
1	5	11	72.5	31	293	51	229	16	83.66	7	-68.97	5.72414	8.25939	9.30131
1	5	12	169	46	267	36	268	46	57.57	7	196.64	7.27811	8.65169	8.28358
1	5	13	95	29	153	63	119	18	37.84	7	141.43	6.94737	5.88235	8.48739
1	5	14	126	47	267	26	148	22	0	0	31.63	6.26984	9.02622	8.51351
1	5	15	112	48	194	31	50	16	11.04	7	70.4	5.71429	8.40206	6.8
1	5	16	132	37	202	35	105	14	28.08	7	30.06	7.19697	8.26733	8.66667
1	5	17	83	22	208	51	195	38	70.89	8	148.64	7.3494	7.54808	8.05128
1	5	18	.	.	.	.	.	.	57.81	8	-67.49	.	.	.
1	5	19	56	22	329	68	258	42	50.88	5	258.76	6.07143	7.93313	8.37209
1	5	20	103	34	208	21	50	5	29.04	3	76.28	6.69903	8.99038	9
1	5	21	103	19	173	55	135	41	6.75	5	133.2	8.15534	6.82081	6.96296
1	5	22	94	34	283	38	181	25	24.6	5	-64.66	6.38298	8.65724	8.61878
1	5	23	113	37	243	31	158	17	28.8	6	-12	6.72566	8.72428	8.92405
1	5	24	92	38	169	49	168	50	51.66	7	138.82	5.86957	7.10059	7.02381
1	5	25	168	44	288	79	230	32	17.16	6	-13.8	7.38095	7.25694	8.6087
1	5	26	123	20	138	59	112	53	13.72	4	.	8.37398	5.72464	5.26786
1	5	27	36	13	168	50	153	31	17.22	4	107.36	6.38889	7.02381	7.97386
1	5	28	155	48	265	52	42	17	120.83	8	158.61	6.90323	8.03774	5.95238
1	5	29	106	36	216	47	116	44	31.96	6	317.81	6.60377	7.82407	6.2069
1	5	30	171	40	292	96	224	40	60.4	7	125.8	7.66082	6.71233	8.21429
1	5	31	123	48	141	33	58	35	23.52	6	82.84	6.09756	7.65957	3.96552
1	5	32	98	35	187	69	175	27	33.93	5	192.96	6.42857	6.31016	8.45714
1	5	33	191	80	266	48	157	37	8.36	4	47.82	5.81152	8.19549	7.64331
1	5	34	80	23	176	40	60	19	89.38	5	340.61	7.125	7.72727	6.83333
1	5	35	131	52	207	64	127	25	53.76	7	.	6.03053	6.90821	8.0315
1	5	36	53.2	28	150	39	90	23	110.29	7	216.42	4.73684	7.4	7.44444
1	6	1	79	27	106	7	51	14	42.94	6	177.94	6.58228	9.33962	7.2549
1	6	2	43	32	93	9	64	5	12.48	2	50.76	2.55814	9.03226	9.21875
1	6	3	94	33	192	27	154	27	10.8	2	-74	6.48936	8.59375	8.24675
1	6	4	9.7	11	105	42	148	41	9.89	6	-18.25	-1.34021	6	7.22973
1	6	5	102	36	281	30	109	14	14.26	5	-11.28	6.47059	8.93238	8.7156
1	6	6	31	33	144	38	259	75	7.31	3	9.89	-0.645161	7.36111	7.10425
1	6	7	55	23	180	42	270	64	7.48	2	-44.52	5.81818	7.66667	7.62963
1	6	8	127	20	187	50	95	26	77.4	7	43.09	8.4252	7.3262	7.26316
1	6	9	200	48	344	60	191	32	62.1	8	95.18	7.6	8.25581	8.32461
1	6	10	74	26	278	42	135	13	7.8	5	13.5	6.48649	8.48921	9.03704
1	6	11	47.6	28	188	28	43	6	0	0	-13.45	4.11765	8.51064	8.60465
1	6	12	86	30	156	58	123	31	28.5	5	29.89	6.51163	6.28205	7.47967
1	6	13	81	30	156	36	142	24	19.35	4	-53.36	6.2963	7.69231	8.30986
1	6	14	98	51	211	31	186	34	4.1	2	-46.17	4.79592	8.53081	8.17204
1	6	15	93	40	150	22	45	16	81.12	8	207.8	5.69892	8.53333	6.44444
1	6	16	112	42	227	29	108	29	14.3	6	-22.8	6.25	8.72247	7.31481
1	6	17	10	20	194	34	136	37	2.55	5	-3.87	-10	8.24742	7.27941
1	6	18	66	33	158	37	235	45	26.24	7	35.02	5	7.65823	8.08511
1	6	19	36	13	160	21	126	14	18.24	5	7.6	6.38889	8.6875	8.88889
1	6	20	26	17	94	36	65	9	16.72	4	-30.12	3.46154	6.17021	8.61538
1	6	21	102	37	157	33	107	38	3.6	1	7.3	6.37255	7.89809	6.4486
1	6	22	128	64	253	56	162	23	48.38	7	.	5	7.78656	8.58025
1	6	23	62	.	.	.	5	.	23.6	7	-2.8	.	.	.
1	6	24	35.4	25	257	19	198	68	36.08	7	31.15	2.93785	9.2607	6.56566
1	6	25	70	24	206	36	159	25	4.4	3	17.6	6.57143	8.25243	8.42767
1	6	26	159	39	371	55	90	21	0	0	56.35	7.54717	8.51752	7.66667
1	6	27	10	17	176	33	131	15	5.88	2	-0.76	-7	8.125	8.85496
1	6	28	71	35	161	12	129	12	4.3	1	-23.74	5.07042	9.25466	9.06977
1	6	29	80	32	242	64	165	42	27.26	7	73.91	6	7.35537	7.45455
1	6	30	46	12	219	43	174	35	42	7	73	7.3913	8.03653	7.98851
1	6	31	58	33	190	45	141	22	24.5	4	174.25	4.31034	7.63158	8.43972
1	6	32	90	45	181	52	114	30	5.85	3	-8.15	5	7.12707	7.36842
1	6	33	106	66	216	34	132	11	10.64	4	-32.64	3.77358	8.42593	9.16667
1	6	34	49.2	18	105	12	25	11	7.38	4	21.12	6.34146	8.85714	5.6
1	6	35	141	50	245	43	120	11	0	0	-99	6.4539	8.2449	9.08333
1	6	36	71.3	36	213	48	92	23	40.59	7	4.83	4.95091	7.74648	7.5
2	1	1	29	7	67	3	25	8	28.98	4	-0.51	7.58621	9.55224	6.8
2	1	2	119	11	60	1	13	2	9.76	4	.	9.07563	9.83333	8.46154
2	1	3	28	23	193	12	104	27	12.24	2	-7.72	1.78571	9.37824	7.40385
2	1	4	111	.	234	.	.	.	34.65	6	88.29	.	.	.
2	1	5	97	30	211	19	104	22	33.48	7	166.82	6.90722	9.09953	7.88462
2	1	6	.	36	173	21	108	23	4.13	3	31.08	.	8.78613	7.87037
2	1	7	151	21	207	23	93	17	36.96	6	29.48	8.60927	8.88889	8.17204
2	1	8	103	11	164	21	26	15	49.2	6	57.8	8.93204	8.71951	4.23077
2	1	9	78	13	204	25	103	22	70.35	7	170.76	8.33333	8.77451	7.86408
2	1	10	.	10	58	.	.	.	2.5	1	40	.	.	.
2	1	11	37	9	89	4	6	.	2.32	1	-1.16	7.56757	9.55056	.
2	1	12	63	16	194	12	99	18	46.2	7	52.7	7.46032	9.38144	8.18182
2	1	13	102	23	144	27	87	22	33	5	82	7.7451	8.125	7.47126
2	1	14	135	35	147	19	107	25	16.24	6	-2.84	7.40741	8.70748	7.66355
2	1	15	68	10	105	9	18	8	0	0	-55.3	8.52941	9.14286	5.55556
2	1	16	122	31	185	23	111	17	17.4	4	38	7.45902	8.75676	8.46847
2	1	17	68	17	175	13	70	13	0	0	28.6	7.5	9.25714	8.14286
2	1	18	69	29	143	4	59	15	13.44	1	-17.4	5.7971	9.72028	7.45763
2	1	19	36	6	85	15	69	20	36.54	6	105.56	8.33333	8.23529	7.10145
2	1	20	82	19	146	15	31	6	76.25	8	268.53	7.68293	8.9726	8.06452
2	1	21	110	22	195	16	88	23	0	0	15.48	8	9.17949	7.38636
2	1	22	78	26	163	5	78	20	19.53	2	18.4	6.66667	9.69325	7.4359
2	1	23	65	17	151	11	65	19	24.51	4	50.72	7.38462	9.27152	7.07692
2	1	24	16	4	71	17	71	15	25.35	4	70.5	7.5	7.60563	7.88732
2	1	25	119	25	255	32	123	19	14.84	5	46.1	7.89916	8.7451	8.45528
2	1	26	120	12	210	33	66	36	0	0	0.8	9	8.42857	4.54545
2	1	27	31	9	79	6	34	10	18.48	4	180.1	7.09677	9.24051	7.05882
2	1	28	93	29	117	2	14	7	27.5	4	49.6	6.88172	9.82906	5
2	1	29	46	11	138	11	47	7	17.67	3	102.72	7.6087	9.2029	8.51064
2	1	30	40.2	12	114	17	116	21	34.8	5	118.24	7.01493	8.50877	8.18966
2	1	31	123	35	181	8	27	6	13.44	4	22	7.15447	9.55801	7.77778
2	1	32	99	35	129	19	100	29	54	6	54.2	6.46465	8.52713	7.1
2	1	33	91	17	112	11	81	29	19.22	2	-42.64	8.13187	9.01786	6.41975
2	1	34	28	11	117	16	47	15	22.4	6	164	6.07143	8.63248	6.80851
2	1	35	118	25	251	14	51	18	21.6	3	112.68	7.88136	9.44223	6.47059
2	1	36	44	17	88	3	14	6	18.48	2	.	6.13636	9.65909	5.71429
2	2	1	65	28	76	8	42	11	1.89	1	22.35	5.69231	8.94737	7.38095
2	2	2	16.5	5	36	9	23	16	2.44	2	48.85	6.9697	7.5	3.04348
2	2	3	141	39	238	5	97	19	0	0	11.2	7.23404	9.78992	8.04124
2	2	4	69	30	142	20	99	24	9.45	3	143.15	5.65217	8.59155	7.57576
2	2	5	145	33	201	11	71	31	13.5	5	73.2	7.72414	9.45274	5.6338
2	2	6	118	45	163	8	35	15	7.08	3	180.25	6.18644	9.5092	5.71429
2	2	7	173	24	85	22	101	33	24.08	6	11.84	8.61272	7.41176	6.73267
2	2	8	174	15	135	.	8	6	51.6	5	-25.8	9.13793	.	2.5
2	2	9	107	19	174	11	67	24	53.6	5	60.83	8.2243	9.36782	6.41791
2	2	10	189	22	249	14	157	21	7.5	2	70	8.83598	9.43775	8.66242
2	2	11	121	12	118	8	18	5	12.18	2	69.6	9.00826	9.32203	7.22222
2	2	12	97	14	112	10	69	26	27.5	5	169.5	8.5567	9.10714	6.23188
2	2	13	54	14	218	18	70	36	20.9	6	50.35	7.40741	9.17431	4.85714
2	2	14	101	29	115	21	124	24	10.44	3	108.06	7.12871	8.17391	8.06452
2	2	15	104	12	89	13	21	14	0	0	12.51	8.84615	8.53933	3.33333
2	2	16	118	22	122	21	65	15	32.4	4	152	8.13559	8.27869	7.69231
2	2	17	56	10	104	22	79	18	0	0	.	8.21429	7.88462	7.72152
2	2	18	68	19	37	4	7	7	20.16	4	42.6	7.20588	8.91892	0
2	2	19	48	21	135	7	120	10	7.56	5	100.38	5.625	9.48148	9.16667
2	2	20	43	12	96	.	.	.	8.54	2	66.98	7.2093	.	.
2	2	21	56	12	137	.	13	3	0	0	46.04	7.85714	.	7.69231
2	2	22	.	.	54	.	17	.	9.45	3	151.7	.	.	.
2	2	23	46	14	156	3	75	9	22.23	3	189	6.95652	9.80769	8.8
2	2	24	43.5	14	127	11	40	6	18.85	2	213.95	6.78161	9.13386	8.5
2	2	25	103	25	245	12	104	17	16.96	3	48.84	7.57282	9.5102	8.36538
2	2	26	72	10	133	15	56	8	0	0	-1.24	8.61111	8.87218	8.57143
2	2	27	48	15	159	6	66	5	33	4	77.52	6.875	9.62264	9.24242
2	2	28	79	11	168	.	64	5	1.65	3	77.75	8.60759	.	9.21875
2	2	29	92	15	178	4	35	7	1.71	1	98.3	8.36957	9.77528	8
2	2	30	61	10	156	7	66	20	46.98	5	211.18	8.36066	9.55128	6.9697
2	2	31	.	6	222	.	.	.	3.2	2	49.84	.	.	.
2	2	32	97	20	181	7	52	6	43.2	5	118.4	7.93814	9.61326	8.84615
2	2	33	81	28	224	2	55	6	4.34	2	40.66	6.54321	9.91071	8.90909
2	2	34	31	.	48	3	7	2	15.68	5	161.92	.	9.375	7.14286
2	2	35	18	.	.	.	.	.	0	0	79.4	.	.	.
2	2	36	23	.	.	.	.	.	0	0	-55.6	.	.	.
2	3	1	85	13	131	4	54	9	49.77	5	84.56	8.47059	9.69466	8.33333
2	3	2	43	19	112	.	79	6	0	0	37.58	5.5814	.	9.24051
2	3	3	54	.	269	.	.	.	0	0	-22.2	.	.	.
2	3	4	35.5	11	252	25	72	.	0	0	-1.31	6.90141	9.00794	.
2	3	5	62	11	144	9	53	11	9.72	1	-66.5	8.22581	9.375	7.92453
2	3	6	98	39	158	6	29	6	0	0	86.78	6.02041	9.62025	7.93103
2	3	7	136	14	150	15	125	23	70	6	53.64	8.97059	9	8.16
2	3	8	165	6	123	8	26	5	10.2	3	63.4	9.63636	9.34959	8.07692
2	3	9	68	15	165	.	15	7	11.39	3	34.4	7.79412	.	5.33333
2	3	10	59	.	167	.	.	.	0	0	.	.	.	.
2	3	11	73	10	106	.	.	.	0	0	-24.84	8.63014	.	.
2	3	12	45	11	112	3	28	8	6.6	1	43.25	7.55556	9.73214	7.14286
2	3	13	.	.	.	.	.	.	48.95	4	-101.8	.	.	.
2	3	14	137	.	135	.	8	4	31.32	4	64.6	.	.	5
2	3	15	47	9	97	.	7	.	0	0	96.54	8.08511	.	.
2	3	16	37	12	54	.	12	.	21	2	-124	6.75676	.	.
2	3	17	54	5	103	5	34	3	0	0	-9.84	9.07407	9.51456	9.11765
2	3	18	74	29	77	3	12	7	6.72	1	-4.24	6.08108	9.61039	4.16667
2	3	19	77	10	138	12	108	17	39.06	5	110.54	8.7013	9.13043	8.42593
2	3	20	57	14	122	6	66	11	57.34	4	76.63	7.54386	9.5082	8.33333
2	3	21	29	6	180	17	81	9	0	0	75.2	7.93103	9.05556	8.88889
2	3	22	67	16	174	.	20	.	14.49	3	91.85	7.61194	.	.
2	3	23	72	11	176	3	32	5	12.54	1	19.38	8.47222	9.82955	8.4375
2	3	24	100	22	220	5	24	9	39.65	5	54.2	7.8	9.77273	6.25
2	3	25	115	21	172	21	94	14	5.3	3	-4.89	8.17391	8.77907	8.51064
2	3	26	95	22	169	14	51	12	8.64	1	47.48	7.68421	9.1716	7.64706
2	3	27	6	.	95	3	32	4	9.9	1	66.36	.	9.68421	8.75
2	3	28	73	20	98	2	.	7	8.25	1	48.6	7.26027	9.79592	.
2	3	29	84	10	113	3	15	.	0	0	60.4	8.80952	9.73451	.
2	3	30	53	8	105	4	34	6	0	0	58.34	8.49057	9.61905	8.23529
2	3	31	65	17	107	7	19	5	.	.	.	7.38462	9.34579	7.36842
2	3	32	125	29	162	27	128	14	28.8	4	66.6	7.68	8.33333	8.90625
2	3	33	54	12	100	6	37	4	13.64	3	10.9	7.77778	9.4	8.91892
2	3	34	37	5	115	2	.	4	17.92	1	35.8	8.64865	9.82609	.
2	3	35	88	.	103	5	10	.	32.94	2	74.2	.	9.51456	.
2	3	36	43	6	88	2	5	.	38.08	5	8.52	8.60465	9.77273	.
2	4	1	44	17	53	.	18	3	47.84	7	10.4	6.13636	.	8.33333
2	4	2	28	11	34	2	25	3	9	3	35.6	6.07143	9.41176	8.8
2	4	3	80	16	123	.	14	4	27.36	6	23.4	8	.	7.14286
2	4	4	43	14	125	7	32	5	45.24	9	20.2	6.74419	9.44	8.4375
2	4	5	99	25	147	11	73	12	85.4	9	268.85	7.47475	9.2517	8.35616
2	4	6	67	15	161	6	28	3	13.02	3	62.52	7.76119	9.62733	8.92857
2	4	7	138	25	199	17	86	7	40.02	7	80.72	8.18841	9.14573	9.18605
2	4	8	148	25	149	7	7	.	102.08	7	35.72	8.31081	9.5302	.
2	4	9	64	13	169	6	36	5	69	8	26	7.96875	9.64497	8.61111
2	4	10	98	14	215	.	19	3	46.23	5	2.36	8.57143	.	8.42105
2	4	11	71	10	130	2	7	.	0	0	-35.28	8.59155	9.84615	.
2	4	12	50	9	112	4	30	3	73.6	3	66.88	8.2	9.64286	9
2	4	13	93	23	181	17	77	11	49.2	7	-27	7.52688	9.06077	8.57143
2	4	14	91	19	65	17	93	15	53.36	5	41.7	7.91209	7.38462	8.3871
2	4	15	19.2	4	45	.	.	.	0	0	32.9	7.91667	.	.
2	4	16	56	13	155	5	31	2	45.24	4	81.4	7.67857	9.67742	9.35484
2	4	17	76	16	194	9	50	3	0	0	79.3	7.89474	9.53608	9.4
2	4	18	47	14	130	4	25	2	15.66	3	-40.64	7.02128	9.69231	9.2
2	4	19	50	3	45	.	8	.	89.9	7	.	9.4	.	.
2	4	20	112	20	167	14	89	14	6.4	3	-56.16	8.21429	9.16168	8.42697
2	4	21	64	.	108	.	35	2	0	0	123.4	.	.	9.42857
2	4	22	20	.	57	2	9	.	.	.	.	.	9.64912	.
2	4	23	84	14	180	3	29	4	21.7	2	33.3	8.33333	9.83333	8.62069
2	4	24	80	7	163	9	15	.	48.36	3	36.9	9.125	9.44785	.
2	4	25	139	37	257	15	84	7	37	5	-21	7.33813	9.41634	9.16667
2	4	26	96	19	90	5	27	9	44.22	3	90.16	8.02083	9.44444	6.66667
2	4	27	17	6	127	3	51	3	69.6	7	13.5	6.47059	9.76378	9.41176
2	4	28	63	7	70	.	14	.	66.67	5	68	8.88889	.	.
2	4	29	21	3	67	2	7	.	29.61	4	87.56	8.57143	9.70149	.
2	4	30	77	10	259	5	53	7	23.56	2	87.02	8.7013	9.80695	8.67925
2	4	31	100	29	160	2.5	22	4	120	3	18	7.1	9.84375	8.18182
2	4	32	134	31	66	13	47	11	130.2	7	89	7.68657	8.0303	7.65957
2	4	33	104	29	32	3	37	8	54.94	5	74.9	7.21154	9.0625	7.83784
2	4	34	45	6	87	5	8	2	46.17	5	131.94	8.66667	9.42529	7.5
2	4	35	66	11	152	10	46	10	56.12	4	10.9	8.33333	9.34211	7.82609
2	4	36	82	13	169	4	23	2	9.3	3	-9.92	8.41463	9.76331	9.13043
2	5	1	19	26	.	.	.	.	0	0	-60.44	-3.68421	.	.
2	5	2	15	5	109	.	11	.	6	4	101.8	6.66667	.	.
2	5	3	16	.	.	.	.	.	.	.	.	.	.	.
2	5	4	10	15	96	.	19	.	44.08	7	73.18	-5	.	.
2	5	5	59	.	.	.	.	.	47.58	5	104.63	.	.	.
2	5	6	57	21	147	.	9	.	40.92	1	52.18	6.31579	.	.
2	5	7	131	17	204	9	77	11	92.22	9	-26.42	8.70229	9.55882	8.57143
2	5	8	.	.	49	5	6	.	76.56	7	14.36	.	8.97959	.
2	5	9	58	8	123	4	41	7	71.4	7	106.2	8.62069	9.6748	8.29268
2	5	10	91	26	82	11	55	5	32.83	5	51.19	7.14286	8.65854	9.09091
2	5	11	.	11	46	3	.	.	24.08	6	158.04	.	9.34783	.
2	5	12	12	8	107	11	51	3	96	7	169.04	3.33333	8.97196	9.41176
2	5	13	58	18	113	4	43	.	17.4	6	57.6	6.89655	9.64602	.
2	5	14	73	18	83	6	55	4	0	0	4.1	7.53425	9.27711	9.27273
2	5	15	14	.	27	.	.	.	0	0	84.97	.	.	.
2	5	16	29	8	139	3	43	8	8.7	3	.	7.24138	9.78417	8.13953
2	5	17	14	5	88	.	22	.	0	0	13.57	6.42857	.	.
2	5	18	60	.	49	3	11	.	12.42	2	13.98	.	9.38776	.
2	5	19	27	9	87	5	26	.	50.22	5	57.54	6.66667	9.42529	.
2	5	20	27	6	67	.	.	.	38.4	4	31.88	7.77778	.	.
2	5	21	26	2	75	.	.	.	0	0	30.24	9.23077	.	.
2	5	22	21.8	.	104	2	5	.	.	.	.	.	9.80769	.
2	5	23	43.56	13	60	.	.	.	70.06	2	135.06	7.01561	.	.
2	5	24	38	10	130	9	.	.	55.18	5	74.76	7.36842	9.30769	.
2	5	25	38	10	162	3	16	.	47	5	16	7.36842	9.81481	.
2	5	26	84	3	85	2	10	4	0	0	4.65	9.64286	9.76471	6
2	5	27	53	.	.	.	.	.	23.2	2	29.62	.	.	.
2	5	28	38	18	147	7	12	2	74.34	5	33.89	5.26316	9.52381	8.33333
2	5	29	78	.	80	.	7	3	61.11	2	111.41	.	.	5.71429
2	5	30	.	10	167	6	44	3	104.78	7	139.54	.	9.64072	9.31818
2	5	31	88	23	65	.	.	.	55.8	5	97.8	7.38636	.	.
2	5	32	45	11	89	.	12	3	77.4	7	75.6	7.55556	.	7.5
2	5	33	53	19	106	.	19	.	0	0	-9.26	6.41509	.	.
2	5	34	90	5	72	4	.	.	49.59	6	123.15	9.44444	9.44444	.
2	5	35	40	6	47	.	.	3	0	0	-26.35	8.5	.	.
2	5	36	44	.	.	.	.	.	6.2	1	-14.8	.	.	.
2	6	1	.	9	58	3	13	.	35.36	5	-16.32	.	9.48276	.
2	6	2	31	16	.	.	9	.	0	0	49.6	4.83871	.	.
2	6	3	.	.	.	.	.	.	.	.	.	.	.	.
2	6	4	14	7	112	8	.	.	0	0	22.56	5	9.28571	.
2	6	5	42	11	68	.	8	.	0	0	-18.64	7.38095	.	.
2	6	6	72	22	221	.	16	4	12.4	4	44.16	6.94444	.	7.5
2	6	7	63	.	67	12	27	.	40.6	6	.	.	8.20896	.
2	6	8	92	24	134	.	.	1	52.2	5	57.46	7.3913	.	.
2	6	9	33	.	.	6	.	.	57	3	29.4	.	.	.
2	6	10	.	.	24	.	.	.	6.7	4	16.8	.	.	.
2	6	11	11	.	45	.	.	.	0	0	0.68	.	.	.
2	6	12	22	17	136	2	9	3	65.92	7	87.32	2.27273	9.85294	6.66667
2	6	13	.	.	96	4	27	.	0	0	-2.6	.	9.58333	.
2	6	14	40	25	239	.	17	.	42.92	7	121.06	3.75	.	.
2	6	15	31	10	96	.	17	.	0	0	31.81	6.77419	.	.
2	6	16	35	7	118	4	10	1	25.52	3	58.8	8	9.66102	9
2	6	17	0.8	.	.	.	.	.	0	0	-19.36	.	.	.
2	6	18	43	9	80	.	7	.	5.4	3	-64.48	7.90698	.	.
2	6	19	.	.	.	.	.	.	0	0	54.56	.	.	.
2	6	20	.	8	100	.	12	.	42.24	5	46.68	.	.	.
2	6	21	.	.	.	.	.	.	0	0	1.94	.	.	.
2	6	22	28	11	132	5	19	.	0	0	95.9	6.07143	9.62121	.
2	6	23	.	.	56	.	.	.	17.98	2	36.5	.	.	.
2	6	24	.	.	.	.	.	.	56.42	6	76.86	.	.	.
2	6	25	43	12	102	7	30	.	0	0	-62	7.2093	9.31373	.
2	6	26	66	16	.	2	15	2	0	0	-5.8	7.57576	.	8.66667
2	6	27	.	.	.	.	.	.	0	0	5.3	.	.	.
2	6	28	36	14	156	5	25	3.5	5.9	3	30.78	6.11111	9.67949	8.6
2	6	29	38	4	78	.	.	.	71.19	5	37.99	8.94737	.	.
2	6	30	47	6	157	12	37	3	27.28	3	77.76	8.7234	9.23567	9.18919
2	6	31	.	10	29	.	.	.	6	3	-11.6	.	.	.
2	6	32	46	20	123	3.5	24	.	46.8	5	80.4	5.65217	9.71545	.
2	6	33	.	.	.	2	18	.	20.1	3	57.32	.	.	.
2	6	34	27.5	13	32	4	13	5	0	0	35.24	5.27273	8.75	6.15385
2	6	35	15	5	62	4	.	.	3.05	3	4.14	6.66667	9.35484	.
2	6	36	34	10	95	.	4	5	35.96	6	-80.54	7.05882	.	-2.5

## Sheet: Normal
Replication	Genotype	Dry Matter Yield Cut 1- Year 1	Dry Matter Yield Cut 2- Year 1	Dry Matter Yield Cut 1- Year 2	Dry Matter Yield Cut 2- Year 2	Dry Matter Yield Cut 1- Year 3	Dry Matter Yield Cut 2- Year 3	Recovery yield	Degree of recovery after drought	Persistence	Summer dormancy index- Year 1	Summer dormancy index-- Year 2	Summer dormancy index- Year 3
Rep	Gen	DMY1-Y1 (g per plant)	DMY2-Y1 (g per plant)	DMY1-Y2 (g per plant)	DMY2-Y2 (g per plant)	DMY1-Y3 (g per plant)	DMY2-Y3 (g per plant)	RY (g per plant)	DRAD	PER (g per plant)	SDI1	SDI2	SDI3
1	1	65	9	.	8	13	.	9.5	4	21.96	8.61538	.	.
1	2	202	44	320	48	192	38	22.8	7	21.68	7.82178	8.5	8.02083
1	3	92	20	218	26	108	17	6	4	17.6	7.82609	8.80734	8.42593
1	4	132	20	184	58	254	34	29.11	7	172.32	8.48485	6.84783	8.66142
1	5	112	18	.	57	156	25	56.33	6	151.64	8.39286	.	8.39744
1	6	107	23	242	36	129	16	18.72	5	84.92	7.85047	8.5124	8.75969
1	7	174	25	.	62	138	33	9.6	4	125.4	8.56322	.	7.6087
1	8	196	8	114	32	60	20	12	3	28	9.59184	7.19298	6.66667
1	9	103	22	.	63	166	24	54.8	7	237.2	7.86408	.	8.55422
1	10	115	13	.	17	69	9	23.79	2	8.97	8.86957	.	8.69565
1	11	117	11	.	9	16	7	20.16	3	52.32	9.05983	.	5.625
1	12	134	17	192	18	95	17	34.45	3	133.84	8.73134	9.0625	8.21053
1	13	120	17	159	19	59	13	12.24	5	83.5	8.58333	8.80503	7.79661
1	14	74	43	259	11	148	29	7.8	7	-15.2	4.18919	9.57529	8.04054
1	15	306	22	238	26	62	18	9.2	4	27.52	9.28105	8.90756	7.09677
1	16	74	44	345	46	177	29	15.2	7	176.56	4.05405	8.66667	8.36158
1	17	80	24	207	50	155	28	14.4	4	144.84	7	7.58454	8.19355
1	18	116	18	67	8	29	8	33.93	5	.	8.44828	8.80597	7.24138
1	19	118	8	189	23	133	18	29.23	5	269.72	9.32203	8.78307	8.64662
1	20	172	18	177	31	33	21	28.86	7	123.52	8.95349	8.24859	3.63636
1	21	59	13	299	46	142	26	31.68	5	132.28	7.79661	8.46154	8.16901
1	22	.	.	.	.	.	.	21.84	6	94.64	.	.	.
1	23	119	19	209	36	124	15	19.36	5	79.28	8.40336	8.27751	8.79032
1	24	179	13	336	60	162	52	24.2	5	132.32	9.27374	8.21429	6.79012
1	25	163	35	358	70	154	24	26.52	6	180.1	7.85276	8.04469	8.44156
1	26	94	8	.	36	174	42	88	6	241	9.14894	.	7.58621
1	27	14	3	126	39	104	11	18.06	3	182.04	7.85714	6.90476	8.94231
1	28	128	25	295	23	53	16	32.43	6	230.41	8.04688	9.22034	6.98113
1	29	149	19	280	41	133	21	18.86	4	124.5	8.72483	8.53571	8.42105
1	30	179	23	301	58	105	37	59.77	6	179.45	8.71508	8.07309	6.47619
1	31	52	48	.	.	11	.	13.44	4	23.44	0.769231	.	.
1	32	150	.	246	103	234	41	39.22	7	109.4	.	5.81301	8.24786
1	33	146	36	180	51	223	30	34.02	3	93.84	7.53425	7.16667	8.65471
1	34	73	13	104	10	71	16	25.41	7	100.22	8.21918	9.03846	7.74648
1	35	101	26	243	51	156	20	22.88	5	37.12	7.42574	7.90123	8.71795
1	36	115	21	217	24	43	23	40.74	4	101.04	8.17391	8.89401	4.65116
2	1	115	32	165	14	57	12	12.92	5	50.2	7.21739	9.15152	7.89474
2	2	181	53	254	57	188	19	19	5	-135.5	7.07182	7.75591	8.98936
2	3	77	17	98	16	101	14	2	4	.	7.79221	8.36735	8.61386
2	4	94	32	232	120	206	64	8.2	4	45.2	6.59574	4.82759	6.8932
2	5	159	49	247	120	191	29	44.72	6	139.4	6.91824	5.1417	8.48168
2	6	102	34	226	80	167	31	12.96	6	-16.24	6.66667	6.46018	8.14371
2	7	283	22	212	60	153	.	5.6	4	-3	9.22261	7.16981	.
2	8	139	11	142	23	55	12	28.8	3	-26	9.20863	8.38028	7.81818
2	9	72	8	149	44	193	22	52	7	132.6	8.88889	7.04698	8.8601
2	10	145	27	356	27	212	32	14.04	6	3.2	8.13793	9.24157	8.49057
2	11	109	33	213	25	75	11	49.98	6	118.9	6.97248	8.82629	8.53333
2	12	99	22	223	42	189	30	48.23	6	108.75	7.77778	8.11659	8.4127
2	13	95	28	187	28	106	33	60.18	7	63.9	7.05263	8.50267	6.88679
2	14	114	38	248	9	82	17	35.4	6	64.6	6.66667	9.6371	7.92683
2	15	26	7	.	21	44	16	16.1	7	43.02	7.30769	.	6.36364
2	16	146	32	189	68	121	21	30.02	7	-97.42	7.80822	6.40212	8.26446
2	17	72	21	.	72	135	21	27.36	6	63.36	7.08333	.	8.44444
2	18	70	24	135	25	53	9	29.64	6	-82.25	6.57143	8.14815	8.30189
2	19	59	9	182	27	188	21	17.39	6	.	8.47458	8.51648	8.88298
2	20	55	16	138	16	62	13	40.95	7	210.03	7.09091	8.84058	7.90323
2	21	154	35	333	50	183	37	32.16	5	113.36	7.72727	8.4985	7.97814
2	22	138	25	265	61	71	23	11.34	3	96.4	8.18841	7.69811	6.76056
2	23	68	13	.	46	160	22	14.08	5	3.2	8.08824	.	8.625
2	24	245	37	296	119	330	52	44	8	122.8	8.4898	5.97973	8.42424
2	25	120	19	219	40	169	26	23.79	6	94.3	8.41667	8.17352	8.46154
2	26	229	20	311	76	212	59	7	4	27	9.12664	7.55627	7.21698
2	27	70	15	172	40	88	12	28.56	6	145	7.85714	7.67442	8.63636
2	28	142	23	213	48	101	16	54.52	8	113.2	8.38028	7.74648	8.41584
2	29	210	18	136	38	138	28	13.34	5	51.04	9.14286	7.20588	7.97101
2	30	188	29	256	101	237	61	22.36	7	.	8.45745	6.05469	7.42616
2	31	165	37	.	27	58	8	33.18	7	38.12	7.75758	.	8.62069
2	32	63	16	162	60	155	24	59.2	7	105.49	7.46032	6.2963	8.45161
2	33	98	29	102	27	144	25	12.18	4	0.36	7.04082	7.35294	8.26389
2	34	58	13	.	35	164	33	34.98	7	121.64	7.75862	.	7.9878
2	35	208	46	395	107	276	36	21.12	6	71.32	7.78846	7.29114	8.69565
2	36	122	25	228	42	70	18	37.8	6	-80.18	7.95082	8.15789	7.42857
3	1	80	22	102	17	84	14	12.16	3	-151.04	7.25	8.33333	8.33333
3	2	229	61	358	95	264	26	54.34	7	-72.32	7.33624	7.34637	9.01515
3	3	147	33	.	55	141	18	17.6	6	28.2	7.7551	.	8.7234
3	4	128	49	.	158	63	60	34.85	9	82.52	6.17188	.	0.47619
3	5	152	47	272	106	202	62	41.28	9	74.02	6.90789	6.10294	6.93069
3	6	114	46	206	69	56	40	0	0	13.12	5.96491	6.65049	2.85714
3	7	199	35	356	127	252	44	28	8	-137.2	8.24121	6.43258	8.25397
3	8	137	16	231	100	137	24	19.2	7	-27	8.83212	5.671	8.24818
3	9	51	9	142	75	188	29	30.8	8	-10.8	8.23529	4.71831	8.45745
3	10	138	34	329	60	275	19	15.21	6	79.48	7.53623	8.17629	9.30909
3	11	98	33	164	56	285	9	26.88	6	124.08	6.63265	6.58537	9.68421
3	12	255	41	239	17	187	20	33.39	7	109.1	8.39216	9.2887	8.93048
3	13	55	11	109	38	103	18	32.64	5	-33.38	8	6.51376	8.25243
3	14	140	61	.	36	139	27	12.6	7	113.9	5.64286	.	8.05755
3	15	133	28	208	68	172	33	18.86	3	.	7.89474	6.73077	8.0814
3	16	172	28	183	80	167	38	22.8	6	84.16	8.37209	5.62842	7.72455
3	17	113	34	297	140	140	55	36.48	8	18.84	6.99115	5.2862	6.07143
3	18	76	28	150	61	122	30	24.57	7	-75.62	6.31579	5.93333	7.54098
3	19	72	12	175	34	418	17	48.1	7	70.16	8.33333	8.05714	9.5933
3	20	80	23	187	32	55	7	29.64	5	44.18	7.125	8.28877	8.72727
3	21	193	39	336	98	282	28	26.88	3	-16.12	7.97927	7.08333	9.00709
3	22	136	27	298	52	205	23	34.02	5	17.06	8.01471	8.25503	8.87805
3	23	61	13	138	41	97	13	19.36	8	80.12	7.86885	7.02899	8.65979
3	24	117	30	220	106	179	57	36.96	8	35.72	7.4359	5.18182	6.81564
3	25	156	29	284	105	267	29	11.7	4	76.72	8.14103	6.30282	8.91386
3	26	239	31	.	106	174	44	0	0	48	8.70293	.	7.47126
3	27	29	5	56	22	54	8	35.28	7	23.04	8.27586	6.07143	8.51852
3	28	128	34	149	21	42	12	66.74	4	33.11	7.34375	8.5906	7.14286
3	29	183	40	331	83	236	39	43.7	7	302.72	7.81421	7.49245	8.34746
3	30	183	31	290	146	227	72	51.17	6	82.62	8.30601	4.96552	6.82819
3	31	223	51	262	81	221	45	53.34	3	.	7.713	6.9084	7.9638
3	32	55	15	133	73	107	18	54.76	7	68.44	7.27273	4.51128	8.31776
3	33	139	52	263	44	172	23	38.64	2	-106.14	6.25899	8.327	8.66279
3	34	92	19	.	35	47	14	0	0	27.54	7.93478	.	7.02128
3	35	59	72	312	59	172	27	41.8	6	-68.24	-2.20339	8.10897	8.43023
3	36	205	33	228	67	93	25	26.04	6	-153.1	8.39024	7.0614	7.31183
4	1	67	18	57	15	30	4	44.84	7	.	7.31343	7.36842	8.66667
4	2	201	59	311	71	205	36	70.56	7	-23.4	7.06468	7.71704	8.2439
4	3	117	45	304	59	137	16	15.48	6	-61	6.15385	8.05921	8.83212
4	4	75	28	.	105	146	41	63.21	9	.	6.26667	.	7.19178
4	5	167	19	231	47	154	33	81.88	9	-23.2	8.86228	7.96537	7.85714
4	6	145	44	.	119	247	51	33.54	9	26.64	6.96552	.	7.93522
4	7	25	17	171	74	166	30	23.32	8	.	3.2	5.67251	8.19277
4	8	214	22	353	73	108	20	50.31	7	-8.24	8.97196	7.93201	8.14815
4	9	96	31	214	60	165	33	50.14	8	39.32	6.77083	7.19626	8
4	10	128	34	313	49	69	21	14.43	6	.	7.34375	8.4345	6.95652
4	11	107	33	339	116	194	32	77.08	6	40.6	6.91589	6.57817	8.35052
4	12	94	19	111	50	132	35	50.16	7	170.91	7.97872	5.4955	7.34848
4	13	40	9	44	9	32	15	14.62	5	15.9	7.75	7.95455	5.3125
4	14	110	28	35	12	36	2	26.24	7	74.5	7.45455	6.57143	9.44444
4	15	164	49	95	18	35	16	32.64	3	128	7.0122	8.10526	5.42857
4	16	47	18	139	84	103	22	22.88	6	-96.62	6.17021	3.95683	7.86408
4	17	95	11	176	138	346	125	47.94	8	75.7	8.84211	2.15909	6.38728
4	18	161	33	365	112	261	43	25.83	7	-42.6	7.95031	6.93151	8.35249
4	19	99	29	272	62	190	23	48.48	7	118.44	7.07071	7.72059	8.78947
4	20	122	35	.	40	79	3	11.88	5	29.48	7.13115	.	9.62025
4	21	85	19	237	84	169	41	0	0	-36.1	7.76471	6.4557	7.57396
4	22	132	27	236	62	162	31	12.71	5	45.95	7.95455	7.37288	8.08642
4	23	65	21	225	114	171	43	23.2	8	32.8	6.76923	4.93333	7.48538
4	24	209	63	343	188	355	102	37.31	8	-6.68	6.98565	4.51895	7.12676
4	25	153	42	.	88	146	40	20.24	4	56.92	7.2549	.	7.26027
4	26	.	4	75	29	88	35	42.63	5	26.27	.	6.13333	6.02273
4	27	.	.	41	10	25	11	24.36	7	66.66	.	7.56098	5.6
4	28	122	40	260	63	91	23	25.37	4	16.64	6.72131	7.57692	7.47253
4	29	181	25	230	100	172	42	32.43	7	148.21	8.61878	5.65217	7.55814
4	30	77	16	225	96	165	58	30.8	6	45.2	7.92208	5.73333	6.48485
4	31	76	17	.	.	.	.	28.91	3	2.24	7.76316	.	.
4	32	101	34	223	67	145	23	51.09	7	49.75	6.63366	6.99552	8.41379
4	33	154	68	345	97	222	39	7.98	2	-106.48	5.58442	7.18841	8.24324
4	34	124	28	200	65	48	25	28.29	8	111.13	7.74194	6.75	4.79167
4	35	243	69	405	179	516	.	21	6	-66.64	7.16049	5.58025	.
4	36	102	27	.	51	56	36	28.29	6	-101.78	7.35294	.	3.57143
5	1	50	41	128	43	51	9	11.02	4	-0.64	1.8	6.64062	8.23529
5	2	112	37	130	19	54	9	41.76	7	170.68	6.69643	8.53846	8.33333
5	3	68	29	203	37	143	24	2.88	2	-25.92	5.73529	8.17734	8.32168
5	4	77	40	344	93	144	50	6.45	7	90.58	4.80519	7.29651	6.52778
5	5	100	39	165	51	74	11	49.68	6	65.3	6.1	6.90909	8.51351
5	6	57	34	194	53	146	23	46.01	7	261.53	4.03509	7.26804	8.42466
5	7	104	30	208	66	287	69	34.76	7	50.32	7.11538	6.82692	7.59582
5	8	159	19	248	72	128	31	42.57	5	58.52	8.80503	7.09677	7.57812
5	9	115	24	191	41	171	22	48.3	8	100.76	7.91304	7.8534	8.71345
5	10	.	.	.	.	.	.	10.14	6	22.97	.	.	.
5	11	72.5	31	293	51	229	16	83.66	7	-68.97	5.72414	8.25939	9.30131
5	12	169	46	267	36	268	46	57.57	7	196.64	7.27811	8.65169	8.28358
5	13	95	29	153	63	119	18	37.84	7	141.43	6.94737	5.88235	8.48739
5	14	126	47	267	26	148	22	0	0	31.63	6.26984	9.02622	8.51351
5	15	112	48	194	31	50	16	11.04	7	70.4	5.71429	8.40206	6.8
5	16	132	37	202	35	105	14	28.08	7	30.06	7.19697	8.26733	8.66667
5	17	83	22	208	51	195	38	70.89	8	148.64	7.3494	7.54808	8.05128
5	18	.	.	.	.	.	.	57.81	8	-67.49	.	.	.
5	19	56	22	329	68	258	42	50.88	5	258.76	6.07143	7.93313	8.37209
5	20	103	34	208	21	50	5	29.04	3	76.28	6.69903	8.99038	9
5	21	103	19	173	55	135	41	6.75	5	133.2	8.15534	6.82081	6.96296
5	22	94	34	283	38	181	25	24.6	5	-64.66	6.38298	8.65724	8.61878
5	23	113	37	243	31	158	17	28.8	6	-12	6.72566	8.72428	8.92405
5	24	92	38	169	49	168	50	51.66	7	138.82	5.86957	7.10059	7.02381
5	25	168	44	288	79	230	32	17.16	6	-13.8	7.38095	7.25694	8.6087
5	26	123	20	138	59	112	53	13.72	4	.	8.37398	5.72464	5.26786
5	27	36	13	168	50	153	31	17.22	4	107.36	6.38889	7.02381	7.97386
5	28	155	48	265	52	42	17	120.83	8	158.61	6.90323	8.03774	5.95238
5	29	106	36	216	47	116	44	31.96	6	317.81	6.60377	7.82407	6.2069
5	30	171	40	292	96	224	40	60.4	7	125.8	7.66082	6.71233	8.21429
5	31	123	48	141	33	58	35	23.52	6	82.84	6.09756	7.65957	3.96552
5	32	98	35	187	69	175	27	33.93	5	192.96	6.42857	6.31016	8.45714
5	33	191	80	266	48	157	37	8.36	4	47.82	5.81152	8.19549	7.64331
5	34	80	23	176	40	60	19	89.38	5	340.61	7.125	7.72727	6.83333
5	35	131	52	207	64	127	25	53.76	7	.	6.03053	6.90821	8.0315
5	36	53.2	28	150	39	90	23	110.29	7	216.42	4.73684	7.4	7.44444
6	1	79	27	106	7	51	14	42.94	6	177.94	6.58228	9.33962	7.2549
6	2	43	32	93	9	64	5	12.48	2	50.76	2.55814	9.03226	9.21875
6	3	94	33	192	27	154	27	10.8	2	-74	6.48936	8.59375	8.24675
6	4	9.7	11	105	42	148	41	9.89	6	-18.25	-1.34021	6	7.22973
6	5	102	36	281	30	109	14	14.26	5	-11.28	6.47059	8.93238	8.7156
6	6	31	33	144	38	259	75	7.31	3	9.89	-0.645161	7.36111	7.10425
6	7	55	23	180	42	270	64	7.48	2	-44.52	5.81818	7.66667	7.62963
6	8	127	20	187	50	95	26	77.4	7	43.09	8.4252	7.3262	7.26316
6	9	200	48	344	60	191	32	62.1	8	95.18	7.6	8.25581	8.32461
6	10	74	26	278	42	135	13	7.8	5	13.5	6.48649	8.48921	9.03704
6	11	47.6	28	188	28	43	6	0	0	-13.45	4.11765	8.51064	8.60465
6	12	86	30	156	58	123	31	28.5	5	29.89	6.51163	6.28205	7.47967
6	13	81	30	156	36	142	24	19.35	4	-53.36	6.2963	7.69231	8.30986
6	14	98	51	211	31	186	34	4.1	2	-46.17	4.79592	8.53081	8.17204
6	15	93	40	150	22	45	16	81.12	8	207.8	5.69892	8.53333	6.44444
6	16	112	42	227	29	108	29	14.3	6	-22.8	6.25	8.72247	7.31481
6	17	10	20	194	34	136	37	2.55	5	-3.87	-10	8.24742	7.27941
6	18	66	33	158	37	235	45	26.24	7	35.02	5	7.65823	8.08511
6	19	36	13	160	21	126	14	18.24	5	7.6	6.38889	8.6875	8.88889
6	20	26	17	94	36	65	9	16.72	4	-30.12	3.46154	6.17021	8.61538
6	21	102	37	157	33	107	38	3.6	1	7.3	6.37255	7.89809	6.4486
6	22	128	64	253	56	162	23	48.38	7	.	5	7.78656	8.58025
6	23	62	.	.	.	5	.	23.6	7	-2.8	.	.	.
6	24	35.4	25	257	19	198	68	36.08	7	31.15	2.93785	9.2607	6.56566
6	25	70	24	206	36	159	25	4.4	3	17.6	6.57143	8.25243	8.42767
6	26	159	39	371	55	90	21	0	0	56.35	7.54717	8.51752	7.66667
6	27	10	17	176	33	131	15	5.88	2	-0.76	-7	8.125	8.85496
6	28	71	35	161	12	129	12	4.3	1	-23.74	5.07042	9.25466	9.06977
6	29	80	32	242	64	165	42	27.26	7	73.91	6	7.35537	7.45455
6	30	46	12	219	43	174	35	42	7	73	7.3913	8.03653	7.98851
6	31	58	33	190	45	141	22	24.5	4	174.25	4.31034	7.63158	8.43972
6	32	90	45	181	52	114	30	5.85	3	-8.15	5	7.12707	7.36842
6	33	106	66	216	34	132	11	10.64	4	-32.64	3.77358	8.42593	9.16667
6	34	49.2	18	105	12	25	11	7.38	4	21.12	6.34146	8.85714	5.6
6	35	141	50	245	43	120	11	0	0	-99	6.4539	8.2449	9.08333
6	36	71.3	36	213	48	92	23	40.59	7	4.83	4.95091	7.74648	7.5

## Sheet: Normal- Mean
Genotype	DMY1-Y1 (g per plant)	DMY2-Y1 (g per plant)	DMY1-Y2 (g per plant)	DMY2-Y2 (g per plant)	DMY1-Y3 (g per plant)	DMY2-Y3 (g per plant)	RY (g per plant)	DRAD	PER (g per plant)	SDI1	SDI2	SDI3
G1	76	24.8333	111.6	17.3333	47.6667	10.6	22.23	4.83333	19.684	6.46308	8.1667	8.07699
G2	161.333	47.6667	244.333	49.8333	161.167	22.1667	36.8233	5.83333	1.98333	6.42485	8.14834	8.63689
G3	99.1667	29.5	203	36.6667	130.667	19.3333	9.12667	4	-23.024	6.95865	8.401	8.52729
G4	85.95	30	216.25	96	160.167	48.3333	25.285	7	74.474	5.16402	6.24298	6.16335
G5	132	34.6667	239.2	68.5	147.667	29	48.025	6.83333	65.98	7.27531	7.0103	8.14934
G6	92.6667	35.6667	202.4	65.8333	167.333	39.3333	19.7567	5	63.31	5.13958	7.25044	7.20411
G7	140	25.3333	225.4	71.8333	211	48	18.1267	5.5	-1.8	7.02677	6.7537	7.85618
G8	162	16	212.5	58.3333	97.1667	22.1667	38.38	5.33333	11.395	8.97246	7.26654	7.62041
G9	106.167	23.6667	208	57.1667	179	27	49.69	7.66667	99.0433	7.87869	7.01415	8.48497
G10	120	26.8	319	39	152	18.8	14.235	5.16667	25.624	7.67479	8.58539	8.49777
G11	91.85	28.1667	239.4	47.5	140.333	13.5	42.96	4.66667	42.2467	6.57044	7.75197	8.34984
G12	139.5	29.1667	198	36.8333	165.667	29.8333	42.05	5.83333	124.855	7.77829	7.81617	8.11091
G13	81	20.6667	134.667	32.1667	93.5	20.1667	29.4783	5.5	36.3317	7.43827	7.55845	7.5076
G14	110.333	44.6667	204	20.8333	123.167	21.8333	14.3567	4.83333	37.21	5.8365	8.66817	8.35915
G15	139	32.3333	177	31	68	19.1667	28.16	5.33333	95.348	7.15148	8.1358	6.70247
G16	113.833	33.5	214.167	57	130.167	25.5	22.2133	6.5	12.3233	6.64192	6.94064	8.03269
G17	75.5	22	216.4	80.8333	184.5	50.6667	33.27	6.5	74.585	4.54433	6.16507	7.40457
G18	97.8	27.2	175	48.6	140	27	33.0033	6.66667	-46.588	6.85716	7.49544	7.90437
G19	73.3333	15.5	217.833	39.1667	218.833	22.5	35.3867	5.83333	144.936	7.61016	8.28299	8.86223
G20	93	23.8333	160.8	29.3333	57.3333	9.66667	26.1817	5.16667	75.5617	6.74352	8.10771	7.91708
G21	116	27	255.833	61	169.667	35.1667	16.845	3.16667	55.6533	7.63263	7.53633	7.68996
G22	125.6	35.4	267	53.8	156.2	25	25.4817	5.16667	37.878	7.10813	7.95397	8.18481
G23	81.3333	20.6	203.75	53.6	119.167	22	21.4	6.5	30.1	7.57107	7.24103	8.49691
G24	146.233	34.3333	270.167	90.1667	232	63.5	38.3683	7.16667	75.6883	6.83208	6.70935	7.12437
G25	138.333	32.1667	271	69.6667	187.5	29.3333	17.3017	4.83333	68.64	7.60296	7.60608	8.35227
G26	168.8	20.3333	223.75	60.1667	141.667	42.3333	25.225	3.16667	79.724	8.57993	6.98294	6.87195
G27	31.8	10.6	123.167	32.3333	92.5	14.6667	21.56	4.83333	87.2233	4.67581	7.22673	8.08767
G28	124.333	34.1667	223.833	36.5	76.3333	16	50.6983	5.16667	88.0383	7.07764	8.40446	7.50575
G29	151.5	28.3333	239.167	62.1667	160	36	27.925	6	169.698	7.81741	7.34428	7.65985
G30	140.667	25.1667	263.833	90	188.667	50.5	44.4167	6.5	101.214	8.07546	6.59591	7.23636
G31	116.167	39	197.667	46.5	97.8	27.5	29.4817	4.5	64.178	5.73515	7.39985	7.24743
G32	92.8333	29	188.667	70.6667	155	27.1667	40.675	6	86.315	6.55906	6.17556	8.20943
G33	139	55.1667	228.667	50.1667	175	27.5	18.6367	3.16667	-17.2067	6.0006	7.77607	8.4391
G34	79.3667	19	146.25	32.8333	69.1667	19.6667	30.9067	5.16667	120.377	7.52016	8.09322	6.66343
G35	147.167	52.5	301.167	83.8333	227.833	23.8	26.76	5	-25.088	5.44262	7.33912	8.59173
G36	111.417	28.3333	207.2	45.1667	74	24.6667	47.2917	6	-2.12833	6.92595	7.85196	6.31791
	113.916	29.5074	214.724	53.3981	141.606	28.038	29.7698	5.4537	54.2718	6.86964	7.49997	7.80687

## Sheet: Water Stress
Replication	Genotype	Dry Matter Yield Cut 1- Year 1	Dry Matter Yield Cut 2- Year 1	Dry Matter Yield Cut 1- Year 2	Dry Matter Yield Cut 2- Year 2	Dry Matter Yield Cut 1- Year 3	Dry Matter Yield Cut 2- Year 3	Recovery yield	Degree of recovery after drought	Persistence	Summer dormancy index- Year 1	Summer dormancy index-- Year 2	Summer dormancy index- Year 3
Rep	Gen	DMY1-Y1 (g per plant)	DMY2-Y1 (g per plant)	DMY1-Y2 (g per plant)	DMY2-Y2 (g per plant)	DMY1-Y3 (g per plant)	DMY2-Y3 (g per plant)	RY (g per plant)	DRAD	PER (g per plant)	SDI1	SDI2	SDI3
1	1	29	7	67	3	25	8	28.98	4	-0.51	7.58621	9.55224	6.8
1	2	119	11	60	1	13	2	9.76	4	.	9.07563	9.83333	8.46154
1	3	28	23	193	12	104	27	12.24	2	-7.72	1.78571	9.37824	7.40385
1	4	111	.	234	.	.	.	34.65	6	88.29	.	.	.
1	5	97	30	211	19	104	22	33.48	7	166.82	6.90722	9.09953	7.88462
1	6	.	36	173	21	108	23	4.13	3	31.08	.	8.78613	7.87037
1	7	151	21	207	23	93	17	36.96	6	29.48	8.60927	8.88889	8.17204
1	8	103	11	164	21	26	15	49.2	6	57.8	8.93204	8.71951	4.23077
1	9	78	13	204	25	103	22	70.35	7	170.76	8.33333	8.77451	7.86408
1	10	.	10	58	.	.	.	2.5	1	40	.	.	.
1	11	37	9	89	4	6	.	2.32	1	-1.16	7.56757	9.55056	.
1	12	63	16	194	12	99	18	46.2	7	52.7	7.46032	9.38144	8.18182
1	13	102	23	144	27	87	22	33	5	82	7.7451	8.125	7.47126
1	14	135	35	147	19	107	25	16.24	6	-2.84	7.40741	8.70748	7.66355
1	15	68	10	105	9	18	8	0	0	-55.3	8.52941	9.14286	5.55556
1	16	122	31	185	23	111	17	17.4	4	38	7.45902	8.75676	8.46847
1	17	68	17	175	13	70	13	0	0	28.6	7.5	9.25714	8.14286
1	18	69	29	143	4	59	15	13.44	1	-17.4	5.7971	9.72028	7.45763
1	19	36	6	85	15	69	20	36.54	6	105.56	8.33333	8.23529	7.10145
1	20	82	19	146	15	31	6	76.25	8	268.53	7.68293	8.9726	8.06452
1	21	110	22	195	16	88	23	0	0	15.48	8	9.17949	7.38636
1	22	78	26	163	5	78	20	19.53	2	18.4	6.66667	9.69325	7.4359
1	23	65	17	151	11	65	19	24.51	4	50.72	7.38462	9.27152	7.07692
1	24	16	4	71	17	71	15	25.35	4	70.5	7.5	7.60563	7.88732
1	25	119	25	255	32	123	19	14.84	5	46.1	7.89916	8.7451	8.45528
1	26	120	12	210	33	66	36	0	0	0.8	9	8.42857	4.54545
1	27	31	9	79	6	34	10	18.48	4	180.1	7.09677	9.24051	7.05882
1	28	93	29	117	2	14	7	27.5	4	49.6	6.88172	9.82906	5
1	29	46	11	138	11	47	7	17.67	3	102.72	7.6087	9.2029	8.51064
1	30	40.2	12	114	17	116	21	34.8	5	118.24	7.01493	8.50877	8.18966
1	31	123	35	181	8	27	6	13.44	4	22	7.15447	9.55801	7.77778
1	32	99	35	129	19	100	29	54	6	54.2	6.46465	8.52713	7.1
1	33	91	17	112	11	81	29	19.22	2	-42.64	8.13187	9.01786	6.41975
1	34	28	11	117	16	47	15	22.4	6	164	6.07143	8.63248	6.80851
1	35	118	25	251	14	51	18	21.6	3	112.68	7.88136	9.44223	6.47059
1	36	44	17	88	3	14	6	18.48	2	.	6.13636	9.65909	5.71429
2	1	65	28	76	8	42	11	1.89	1	22.35	5.69231	8.94737	7.38095
2	2	16.5	5	36	9	23	16	2.44	2	48.85	6.9697	7.5	3.04348
2	3	141	39	238	5	97	19	0	0	11.2	7.23404	9.78992	8.04124
2	4	69	30	142	20	99	24	9.45	3	143.15	5.65217	8.59155	7.57576
2	5	145	33	201	11	71	31	13.5	5	73.2	7.72414	9.45274	5.6338
2	6	118	45	163	8	35	15	7.08	3	180.25	6.18644	9.5092	5.71429
2	7	173	24	85	22	101	33	24.08	6	11.84	8.61272	7.41176	6.73267
2	8	174	15	135	.	8	6	51.6	5	-25.8	9.13793	.	2.5
2	9	107	19	174	11	67	24	53.6	5	60.83	8.2243	9.36782	6.41791
2	10	189	22	249	14	157	21	7.5	2	70	8.83598	9.43775	8.66242
2	11	121	12	118	8	18	5	12.18	2	69.6	9.00826	9.32203	7.22222
2	12	97	14	112	10	69	26	27.5	5	169.5	8.5567	9.10714	6.23188
2	13	54	14	218	18	70	36	20.9	6	50.35	7.40741	9.17431	4.85714
2	14	101	29	115	21	124	24	10.44	3	108.06	7.12871	8.17391	8.06452
2	15	104	12	89	13	21	14	0	0	12.51	8.84615	8.53933	3.33333
2	16	118	22	122	21	65	15	32.4	4	152	8.13559	8.27869	7.69231
2	17	56	10	104	22	79	18	0	0	.	8.21429	7.88462	7.72152
2	18	68	19	37	4	7	7	20.16	4	42.6	7.20588	8.91892	0
2	19	48	21	135	7	120	10	7.56	5	100.38	5.625	9.48148	9.16667
2	20	43	12	96	.	.	.	8.54	2	66.98	7.2093	.	.
2	21	56	12	137	.	13	3	0	0	46.04	7.85714	.	7.69231
2	22	.	.	54	.	17	.	9.45	3	151.7	.	.	.
2	23	46	14	156	3	75	9	22.23	3	189	6.95652	9.80769	8.8
2	24	43.5	14	127	11	40	6	18.85	2	213.95	6.78161	9.13386	8.5
2	25	103	25	245	12	104	17	16.96	3	48.84	7.57282	9.5102	8.36538
2	26	72	10	133	15	56	8	0	0	-1.24	8.61111	8.87218	8.57143
2	27	48	15	159	6	66	5	33	4	77.52	6.875	9.62264	9.24242
2	28	79	11	168	.	64	5	1.65	3	77.75	8.60759	.	9.21875
2	29	92	15	178	4	35	7	1.71	1	98.3	8.36957	9.77528	8
2	30	61	10	156	7	66	20	46.98	5	211.18	8.36066	9.55128	6.9697
2	31	.	6	222	.	.	.	3.2	2	49.84	.	.	.
2	32	97	20	181	7	52	6	43.2	5	118.4	7.93814	9.61326	8.84615
2	33	81	28	224	2	55	6	4.34	2	40.66	6.54321	9.91071	8.90909
2	34	31	.	48	3	7	2	15.68	5	161.92	.	9.375	7.14286
2	35	18	.	.	.	.	.	0	0	79.4	.	.	.
2	36	23	.	.	.	.	.	0	0	-55.6	.	.	.
3	1	85	13	131	4	54	9	49.77	5	84.56	8.47059	9.69466	8.33333
3	2	43	19	112	.	79	6	0	0	37.58	5.5814	.	9.24051
3	3	54	.	269	.	.	.	0	0	-22.2	.	.	.
3	4	35.5	11	252	25	72	.	0	0	-1.31	6.90141	9.00794	.
3	5	62	11	144	9	53	11	9.72	1	-66.5	8.22581	9.375	7.92453
3	6	98	39	158	6	29	6	0	0	86.78	6.02041	9.62025	7.93103
3	7	136	14	150	15	125	23	70	6	53.64	8.97059	9	8.16
3	8	165	6	123	8	26	5	10.2	3	63.4	9.63636	9.34959	8.07692
3	9	68	15	165	.	15	7	11.39	3	34.4	7.79412	.	5.33333
3	10	59	.	167	.	.	.	0	0	.	.	.	.
3	11	73	10	106	.	.	.	0	0	-24.84	8.63014	.	.
3	12	45	11	112	3	28	8	6.6	1	43.25	7.55556	9.73214	7.14286
3	13	.	.	.	.	.	.	48.95	4	-101.8	.	.	.
3	14	137	.	135	.	8	4	31.32	4	64.6	.	.	5
3	15	47	9	97	.	7	.	0	0	96.54	8.08511	.	.
3	16	37	12	54	.	12	.	21	2	-124	6.75676	.	.
3	17	54	5	103	5	34	3	0	0	-9.84	9.07407	9.51456	9.11765
3	18	74	29	77	3	12	7	6.72	1	-4.24	6.08108	9.61039	4.16667
3	19	77	10	138	12	108	17	39.06	5	110.54	8.7013	9.13043	8.42593
3	20	57	14	122	6	66	11	57.34	4	76.63	7.54386	9.5082	8.33333
3	21	29	6	180	17	81	9	0	0	75.2	7.93103	9.05556	8.88889
3	22	67	16	174	.	20	.	14.49	3	91.85	7.61194	.	.
3	23	72	11	176	3	32	5	12.54	1	19.38	8.47222	9.82955	8.4375
3	24	100	22	220	5	24	9	39.65	5	54.2	7.8	9.77273	6.25
3	25	115	21	172	21	94	14	5.3	3	-4.89	8.17391	8.77907	8.51064
3	26	95	22	169	14	51	12	8.64	1	47.48	7.68421	9.1716	7.64706
3	27	6	.	95	3	32	4	9.9	1	66.36	.	9.68421	8.75
3	28	73	20	98	2	.	7	8.25	1	48.6	7.26027	9.79592	.
3	29	84	10	113	3	15	.	0	0	60.4	8.80952	9.73451	.
3	30	53	8	105	4	34	6	0	0	58.34	8.49057	9.61905	8.23529
3	31	65	17	107	7	19	5	.	.	.	7.38462	9.34579	7.36842
3	32	125	29	162	27	128	14	28.8	4	66.6	7.68	8.33333	8.90625
3	33	54	12	100	6	37	4	13.64	3	10.9	7.77778	9.4	8.91892
3	34	37	5	115	2	.	4	17.92	1	35.8	8.64865	9.82609	.
3	35	88	.	103	5	10	.	32.94	2	74.2	.	9.51456	.
3	36	43	6	88	2	5	.	38.08	5	8.52	8.60465	9.77273	.
4	1	44	17	53	.	18	3	47.84	7	10.4	6.13636	.	8.33333
4	2	28	11	34	2	25	3	9	3	35.6	6.07143	9.41176	8.8
4	3	80	16	123	.	14	4	27.36	6	23.4	8	.	7.14286
4	4	43	14	125	7	32	5	45.24	9	20.2	6.74419	9.44	8.4375
4	5	99	25	147	11	73	12	85.4	9	268.85	7.47475	9.2517	8.35616
4	6	67	15	161	6	28	3	13.02	3	62.52	7.76119	9.62733	8.92857
4	7	138	25	199	17	86	7	40.02	7	80.72	8.18841	9.14573	9.18605
4	8	148	25	149	7	7	.	102.08	7	35.72	8.31081	9.5302	.
4	9	64	13	169	6	36	5	69	8	26	7.96875	9.64497	8.61111
4	10	98	14	215	.	19	3	46.23	5	2.36	8.57143	.	8.42105
4	11	71	10	130	2	7	.	0	0	-35.28	8.59155	9.84615	.
4	12	50	9	112	4	30	3	73.6	3	66.88	8.2	9.64286	9
4	13	93	23	181	17	77	11	49.2	7	-27	7.52688	9.06077	8.57143
4	14	91	19	65	17	93	15	53.36	5	41.7	7.91209	7.38462	8.3871
4	15	19.2	4	45	.	.	.	0	0	32.9	7.91667	.	.
4	16	56	13	155	5	31	2	45.24	4	81.4	7.67857	9.67742	9.35484
4	17	76	16	194	9	50	3	0	0	79.3	7.89474	9.53608	9.4
4	18	47	14	130	4	25	2	15.66	3	-40.64	7.02128	9.69231	9.2
4	19	50	3	45	.	8	.	89.9	7	.	9.4	.	.
4	20	112	20	167	14	89	14	6.4	3	-56.16	8.21429	9.16168	8.42697
4	21	64	.	108	.	35	2	0	0	123.4	.	.	9.42857
4	22	20	.	57	2	9	.	.	.	.	.	9.64912	.
4	23	84	14	180	3	29	4	21.7	2	33.3	8.33333	9.83333	8.62069
4	24	80	7	163	9	15	.	48.36	3	36.9	9.125	9.44785	.
4	25	139	37	257	15	84	7	37	5	-21	7.33813	9.41634	9.16667
4	26	96	19	90	5	27	9	44.22	3	90.16	8.02083	9.44444	6.66667
4	27	17	6	127	3	51	3	69.6	7	13.5	6.47059	9.76378	9.41176
4	28	63	7	70	.	14	.	66.67	5	68	8.88889	.	.
4	29	21	3	67	2	7	.	29.61	4	87.56	8.57143	9.70149	.
4	30	77	10	259	5	53	7	23.56	2	87.02	8.7013	9.80695	8.67925
4	31	100	29	160	2.5	22	4	120	3	18	7.1	9.84375	8.18182
4	32	134	31	66	13	47	11	130.2	7	89	7.68657	8.0303	7.65957
4	33	104	29	32	3	37	8	54.94	5	74.9	7.21154	9.0625	7.83784
4	34	45	6	87	5	8	2	46.17	5	131.94	8.66667	9.42529	7.5
4	35	66	11	152	10	46	10	56.12	4	10.9	8.33333	9.34211	7.82609
4	36	82	13	169	4	23	2	9.3	3	-9.92	8.41463	9.76331	9.13043
5	1	19	26	.	.	.	.	0	0	-60.44	-3.68421	.	.
5	2	15	5	109	.	11	.	6	4	101.8	6.66667	.	.
5	3	16	.	.	.	.	.	.	.	.	.	.	.
5	4	10	15	96	.	19	.	44.08	7	73.18	-5	.	.
5	5	59	.	.	.	.	.	47.58	5	104.63	.	.	.
5	6	57	21	147	.	9	.	40.92	1	52.18	6.31579	.	.
5	7	131	17	204	9	77	11	92.22	9	-26.42	8.70229	9.55882	8.57143
5	8	.	.	49	5	6	.	76.56	7	14.36	.	8.97959	.
5	9	58	8	123	4	41	7	71.4	7	106.2	8.62069	9.6748	8.29268
5	10	91	26	82	11	55	5	32.83	5	51.19	7.14286	8.65854	9.09091
5	11	.	11	46	3	.	.	24.08	6	158.04	.	9.34783	.
5	12	12	8	107	11	51	3	96	7	169.04	3.33333	8.97196	9.41176
5	13	58	18	113	4	43	.	17.4	6	57.6	6.89655	9.64602	.
5	14	73	18	83	6	55	4	0	0	4.1	7.53425	9.27711	9.27273
5	15	14	.	27	.	.	.	0	0	84.97	.	.	.
5	16	29	8	139	3	43	8	8.7	3	.	7.24138	9.78417	8.13953
5	17	14	5	88	.	22	.	0	0	13.57	6.42857	.	.
5	18	60	.	49	3	11	.	12.42	2	13.98	.	9.38776	.
5	19	27	9	87	5	26	.	50.22	5	57.54	6.66667	9.42529	.
5	20	27	6	67	.	.	.	38.4	4	31.88	7.77778	.	.
5	21	26	2	75	.	.	.	0	0	30.24	9.23077	.	.
5	22	21.8	.	104	2	5	.	.	.	.	.	9.80769	.
5	23	43.56	13	60	.	.	.	70.06	2	135.06	7.01561	.	.
5	24	38	10	130	9	.	.	55.18	5	74.76	7.36842	9.30769	.
5	25	38	10	162	3	16	.	47	5	16	7.36842	9.81481	.
5	26	84	3	85	2	10	4	0	0	4.65	9.64286	9.76471	6
5	27	53	.	.	.	.	.	23.2	2	29.62	.	.	.
5	28	38	18	147	7	12	2	74.34	5	33.89	5.26316	9.52381	8.33333
5	29	78	.	80	.	7	3	61.11	2	111.41	.	.	5.71429
5	30	.	10	167	6	44	3	104.78	7	139.54	.	9.64072	9.31818
5	31	88	23	65	.	.	.	55.8	5	97.8	7.38636	.	.
5	32	45	11	89	.	12	3	77.4	7	75.6	7.55556	.	7.5
5	33	53	19	106	.	19	.	0	0	-9.26	6.41509	.	.
5	34	90	5	72	4	.	.	49.59	6	123.15	9.44444	9.44444	.
5	35	40	6	47	.	.	3	0	0	-26.35	8.5	.	.
5	36	44	.	.	.	.	.	6.2	1	-14.8	.	.	.
6	1	.	9	58	3	13	.	35.36	5	-16.32	.	9.48276	.
6	2	31	16	.	.	9	.	0	0	49.6	4.83871	.	.
6	3	.	.	.	.	.	.	.	.	.	.	.	.
6	4	14	7	112	8	.	.	0	0	22.56	5	9.28571	.
6	5	42	11	68	.	8	.	0	0	-18.64	7.38095	.	.
6	6	72	22	221	.	16	4	12.4	4	44.16	6.94444	.	7.5
6	7	63	.	67	12	27	.	40.6	6	.	.	8.20896	.
6	8	92	24	134	.	.	1	52.2	5	57.46	7.3913	.	.
6	9	33	.	.	6	.	.	57	3	29.4	.	.	.
6	10	.	.	24	.	.	.	6.7	4	16.8	.	.	.
6	11	11	.	45	.	.	.	0	0	0.68	.	.	.
6	12	22	17	136	2	9	3	65.92	7	87.32	2.27273	9.85294	6.66667
6	13	.	.	96	4	27	.	0	0	-2.6	.	9.58333	.
6	14	40	25	239	.	17	.	42.92	7	121.06	3.75	.	.
6	15	31	10	96	.	17	.	0	0	31.81	6.77419	.	.
6	16	35	7	118	4	10	1	25.52	3	58.8	8	9.66102	9
6	17	0.8	.	.	.	.	.	0	0	-19.36	.	.	.
6	18	43	9	80	.	7	.	5.4	3	-64.48	7.90698	.	.
6	19	.	.	.	.	.	.	0	0	54.56	.	.	.
6	20	.	8	100	.	12	.	42.24	5	46.68	.	.	.
6	21	.	.	.	.	.	.	0	0	1.94	.	.	.
6	22	28	11	132	5	19	.	0	0	95.9	6.07143	9.62121	.
6	23	.	.	56	.	.	.	17.98	2	36.5	.	.	.
6	24	.	.	.	.	.	.	56.42	6	76.86	.	.	.
6	25	43	12	102	7	30	.	0	0	-62	7.2093	9.31373	.
6	26	66	16	.	2	15	2	0	0	-5.8	7.57576	.	8.66667
6	27	.	.	.	.	.	.	0	0	5.3	.	.	.
6	28	36	14	156	5	25	3.5	5.9	3	30.78	6.11111	9.67949	8.6
6	29	38	4	78	.	.	.	71.19	5	37.99	8.94737	.	.
6	30	47	6	157	12	37	3	27.28	3	77.76	8.7234	9.23567	9.18919
6	31	.	10	29	.	.	.	6	3	-11.6	.	.	.
6	32	46	20	123	3.5	24	.	46.8	5	80.4	5.65217	9.71545	.
6	33	.	.	.	2	18	.	20.1	3	57.32	.	.	.
6	34	27.5	13	32	4	13	5	0	0	35.24	5.27273	8.75	6.15385
6	35	15	5	62	4	.	.	3.05	3	4.14	6.66667	9.35484	.
6	36	34	10	95	.	4	5	35.96	6	-80.54	7.05882	.	-2.5

## Sheet: Water Stress- Mean
Genotype	DMY1-Y1 (g per plant)	DMY2-Y1 (g per plant)	DMY1-Y2 (g per plant)	DMY2-Y2 (g per plant)	DMY1-Y3 (g per plant)	DMY2-Y3 (g per plant)	RY (g per plant)	DRAD	PER (g per plant)	SDI1	SDI2	SDI3
G1	48.4	16.6667	77	4.5	30.4	7.75	27.3067	3.66667	6.67333	4.84025	9.41926	7.7119
G2	42.0833	11.1667	70.2	4	26.6667	6.75	4.53333	2.16667	54.686	6.53392	8.91503	7.38638
G3	63.8	26	205.75	8.5	71.6667	16.6667	9.9	2	1.17	5.67325	9.58408	7.52931
G4	47.0833	15.4	160.167	15	55.5	14.5	22.2367	4.16667	57.6783	3.85955	9.0813	8.00663
G5	84	22	154.2	12.5	61.8	19	31.6133	4.5	88.06	7.54257	9.29474	7.44978
G6	82.4	29.6667	170.5	10.25	37.5	10.2	12.925	2.33333	76.1617	6.64566	9.38573	7.58885
G7	132	20.2	152	16.3333	84.8333	18.2	50.6467	6.66667	29.852	8.61665	8.70236	8.16444
G8	136.4	16.2	125.667	10.25	14.6	6.75	56.9733	5.5	33.8233	8.68169	9.14472	4.9359
G9	68	13.6	167	10.4	52.4	13	55.4567	5.5	71.265	8.18824	9.36552	7.30382
G10	109.25	18	132.5	12.5	77	9.66667	15.96	2.83333	36.07	8.18342	9.04814	8.72479
G11	62.6	10.4	89	4.25	10.3333	5	6.43	1.5	27.84	8.44938	9.51664	7.22222
G12	48.1667	12.5	128.833	7	47.6667	10.1667	52.6367	5	98.115	6.22977	9.44808	7.7725
G13	76.75	19.5	150.4	14	60.8	23	28.2417	4.66667	9.75833	7.39398	9.11789	6.96661
G14	96.1667	25.2	130.667	15.75	67.3333	14.4	25.7133	4.16667	56.1133	6.74649	8.38578	7.67758
G15	47.2	9	76.5	11	15.75	11	0	0	33.905	8.03031	8.84109	4.44444
G16	66.1667	15.5	128.833	11.2	45.3333	8.6	25.0433	3.33333	41.24	7.54522	9.23161	8.53103
G17	44.8	10.6	132.8	12.25	51	9.25	0	0	18.454	7.82233	9.0481	8.59551
G18	60.1667	20	86	3.6	20.1667	7.75	12.3	2.33333	-11.6967	6.80246	9.46593	5.20607
G19	47.6	9.8	98	9.75	66.2	15.6667	37.2133	4.66667	85.716	7.74526	9.06812	8.23135
G20	64.2	13.1667	116.333	11.6667	49.5	10.3333	38.195	4.33333	72.4233	7.68563	9.21416	8.27494
G21	57	10.5	139	16.5	54.25	9.25	0	0	48.7167	8.25474	9.11752	8.34903
G22	42.96	17.6667	114	3.5	24.6667	20	10.8675	2	89.4625	6.78335	9.69282	7.4359
G23	62.112	13.8	129.833	5	50.25	9.25	28.17	2.33333	77.3267	7.63246	9.68552	8.23378
G24	55.5	11.4	142.2	10.2	37.5	10	40.635	4.16667	87.8617	7.71501	9.05355	7.54577
G25	92.8333	21.6667	198.833	15	75.1667	14.25	20.1833	3.5	3.84167	7.59362	9.26321	8.62449
G26	88.8333	13.6667	137.4	11.8333	37.5	11.8333	8.81	0.666667	22.675	8.42246	9.1363	7.01621
G27	31	10	115	4.5	45.75	5.5	25.6967	3	62.0667	6.81412	9.57778	8.61575
G28	63.6667	16.5	126	4	25.8	4.9	30.7183	3.5	51.4367	7.16879	9.70707	7.78802
G29	59.8333	8.6	109	5	22.2	5.66667	30.215	2.5	83.0633	8.46132	9.60355	7.40831
G30	55.64	9.33333	159.667	8.5	58.3333	10	39.5667	3.66667	115.347	8.25817	9.39374	8.43021
G31	94	20	127.333	5.83333	22.6667	5	39.688	3.4	35.208	7.25636	9.58252	7.77601
G32	91	24.3333	125	13.9	60.5	12.6	63.4	5.66667	80.7	7.16285	8.84389	8.0024
G33	76.6	21	114.8	4.8	41.1667	11.75	18.7067	2.5	21.98	7.2159	9.34777	8.0214
G34	43.0833	8	78.5	5.66667	18.75	5.6	25.2933	3.83333	108.675	7.62078	9.24222	6.9013
G35	57.5	11.75	123	8.25	35.6667	10.3333	18.9517	2	42.495	7.84534	9.41343	7.14834
G36	45	11.5	110	3	11.5	4.33333	18.0033	2.83333	-30.468	7.55362	9.73171	4.11491
	67.8832	15.6745	127.831	9.17176	43.5588	10.7755	25.8953	3.19167	49.6582	7.36041	9.26864	7.476
